# Supplementary material for: Sediment Microbial Communities Influenced by Cool Hydrothermal Fluid Migration
Source: Front Microbiol. 2018 Jun 13;9:1249. doi: 10.3389/fmicb.2018.01249 (PMC6008377; doi:10.3389/fmicb.2018.01249)
Supplement: TABLE S2 — ASVs significantly correlated with nitrate or pore fluid manganese concentrations. [file Table_2.XLSX]

## Sheet: Nitrate
OTU Number	Mean of counts for all samples	log2 fold change	Standard Error	Wald Statistic	p-value	p-adjusted	Phylum	Class	Order	Family	Genus
OTU2216	11.7349	-25.0568	0.100834	-248.496	0	0	Chloroflexi	Dehalococcoidia	vadinBA26	-	-
OTU2004	11.4779	-24.9984	0.100834	-247.917	0	0	Chloroflexi	Dehalococcoidia	vadinBA26	-	-
OTU2246	10.86	-24.9443	0.100834	-247.38	0	0	Omnitrophica	-	-	-	-
OTU2356	9.15513	-24.6965	0.100834	-244.922	0	0	Chloroflexi	Dehalococcoidia	vadinBA26	-	-
OTU2414	9.17527	-24.6928	0.100834	-244.885	0	0	Proteobacteria	-	-	-	-
OTU2314	6.25726	-24.1397	0.100835	-239.398	0	0	Omnitrophica	-	-	-	-
OTU1652	17.8574	-8.67961	0.100625	-86.257	0	0	Lokiarchaeota	-	-	-	-
OTU1894	12.0617	-6.81962	0.0917721	-74.3104	0	0	Proteobacteria	-	-	-	-
OTU1906	11.4303	-6.43924	0.0919084	-70.0615	0	0	Marinimicrobia	-	-	-	-
OTU2245	9.21179	-6.2286	0.0918966	-67.7784	0	0	Planctomycetes	Phycisphaerae	MSBL9	-	-
OTU2205	9.92661	-5.92263	0.100404	-58.9882	0	0	Proteobacteria	Deltaproteobacteria	DTB120	-	-
OTU2269	7.99789	-4.49397	0.100339	-44.7879	0	0	Proteobacteria	Deltaproteobacteria	NB1-j	-	-
OTU1781	10.2938	-4.43438	0.100327	-44.1993	0	0	Planctomycetes	Phycisphaerae	MSBL9	-	-
OTU2144	8.8489	-4.05615	0.0930195	-43.6053	0	0	Proteobacteria	Deltaproteobacteria	DTB120	-	-
OTU2181	5.58398	-1.83674	0.100306	-18.3113	6.71912e-75	1.45894e-72	Chloroflexi	Dehalococcoidia	napoli-4B-65	-	-
OTU1587	12.9924	-0.648473	0.079467	-8.16028	3.34254e-16	6.80417e-14	Chloroflexi	Anaerolineae	Anaerolineales	Anaerolineaceae	-
OTU2346	8.78058	-0.809419	0.100291	-8.07073	6.98806e-16	1.33883e-13	Proteobacteria	Deltaproteobacteria	DTB120	-	-
OTU1611	14.8663	-0.786433	0.100231	-7.84619	4.28853e-15	7.75986e-13	Proteobacteria	Deltaproteobacteria	DTB120	-	-
OTU1422	17.99	-0.740197	0.100205	-7.38681	1.50389e-13	2.57799e-11	Proteobacteria	Deltaproteobacteria	DTB120	-	-
OTU1633	15.7882	-0.599731	0.083475	-7.18455	6.74278e-13	1.09806e-10	Aerophobetes	-	-	-	-
OTU1411	14.4778	-0.702928	0.100193	-7.01573	2.28758e-12	3.54793e-10	Planctomycetes	Phycisphaerae	MSBL9	-	-
OTU2259	9.39429	-0.577786	0.0849462	-6.80179	1.0333e-11	1.52976e-09	Chloroflexi	Dehalococcoidia	-	-	-
OTU2010	8.84937	-0.669557	0.100209	-6.68159	2.36359e-11	3.34704e-09	-	-	-	-	-
OTU2296	7.259	-0.646364	0.100202	-6.45061	1.11399e-10	1.51177e-08	Proteobacteria	Deltaproteobacteria	Desulfuromonadales	Sva1033	-
OTU653	37.9166	-0.637835	0.100102	-6.37186	1.86749e-10	2.43296e-08	Proteobacteria	Deltaproteobacteria	DTB120	-	-
OTU2022	5.53979	-0.633613	0.100166	-6.3256	2.52253e-10	3.15995e-08	Planctomycetes	Phycisphaerae	MSBL9	-	-
OTU88	164.118	-0.198169	0.0315291	-6.28528	3.27271e-10	3.94785e-08	-	-	-	-	-
OTU1811	11.8662	-0.526252	0.0900783	-5.84216	5.15278e-09	5.78711e-07	Marine Benthic Group E	-	-	-	-
OTU614	24.8939	-0.274928	0.0479408	-5.73474	9.76615e-09	1.0508e-06	Proteobacteria	Deltaproteobacteria	Desulfarculales	Desulfarculaceae	Desulfatiglans
OTU227	78.0145	-0.307048	0.0552867	-5.55374	2.79622e-08	2.75979e-06	Aminice-ntes	-	-	-	-
OTU47	212.64	-0.135225	0.0245155	-5.51589	3.47025e-08	3.3243e-06	Chloroflexi	Anaerolineae	Anaerolineales	Anaerolineaceae	-
OTU1439	15.6934	-0.526403	0.10013	-5.25718	1.46277e-07	1.3234e-05	Proteobacteria	Deltaproteobacteria	Desulfobacterales	Desulfobacteraceae	Sva0081 sediment group
OTU1536	12.9902	-0.524702	0.100098	-5.2419	1.58928e-07	1.399e-05	Planctomycetes	Phycisphaerae	MSBL9	-	-
OTU821	16.9906	-0.279849	0.0550889	-5.07994	3.77549e-07	3.07419e-05	Chloroflexi	Dehalococcoidia	vadinBA26	-	-
OTU1448	14.57	-0.504926	0.100083	-5.04505	4.53397e-07	3.51598e-05	Planctomycetes	Phycisphaerae	MSBL9	-	-
OTU2	2190.33	-0.0901304	0.0179172	-5.03038	4.8952e-07	3.70783e-05	Planctomycetes	Planctomycetacia	Brocadiales	Brocadiaceae	Candidatus Scalindua
OTU493	25.2995	-0.211354	0.0430014	-4.91504	8.87643e-07	6.57058e-05	Euryarchaeota	Thermoplasmata	Thermoplasmatales	AMOS1A-4113-D04	-
OTU1297	9.81928	-0.225564	0.0469442	-4.80493	1.54804e-06	0.000112044	Gemmatimonadetes	PAUC43f marine benthic group	-	-	-
OTU685	21.8074	-0.269559	0.0566976	-4.75433	1.99105e-06	0.000140975	Planctomycetes	Phycisphaerae	MSBL9	-	-
OTU669	27.8415	-0.263595	0.0555267	-4.74717	2.06283e-06	0.00014295	Planctomycetes	Phycisphaerae	MSBL9	-	-
OTU1851	6.70812	-0.473979	0.100112	-4.73447	2.19628e-06	0.000149027	Woesearchaeota	-	-	-	-
OTU822	16.4207	-0.278864	0.0596594	-4.67427	2.95001e-06	0.000196086	Acidobacteria	Subgroup 9	-	-	-
OTU782	23.6963	-0.28219	0.0606766	-4.65073	3.30763e-06	0.000215459	Planctomycetes	Phycisphaerae	MSBL9	-	-
OTU71	153.429	-0.149868	0.0327265	-4.57942	4.66263e-06	0.000297768	Gemmatimo-detes	PAUC43f marine benthic group	-	-	-
OTU38	220.067	-0.0835626	0.0183903	-4.54385	5.52363e-06	0.000345971	Proteobacteria	Deltaproteobacteria	Syntrophobacterales	Syntrophobacteraceae	-
OTU1032	14.8592	-0.246669	0.0554223	-4.45073	8.55808e-06	0.000516179	Woesearchaeota	-	-	-	-
OTU588	30.2427	-0.163217	0.0370305	-4.40762	1.04512e-05	0.000606035	-	-	-	-	-
OTU32	390.493	-0.0885108	0.0200958	-4.40443	1.06061e-05	0.000606035	Nitrospinae	MD2896-B214	-	-	-
OTU797	18.3149	-0.260695	0.0594015	-4.38869	1.14033e-05	0.000638791	Aminice-ntes	-	-	-	-
OTU2252	5.17594	-0.211731	0.0485457	-4.36148	1.29188e-05	0.000689777	Planctomycetes	Phycisphaerae	MSBL9	-	-
OTU1187	13.2109	-0.266495	0.0614153	-4.33924	1.42977e-05	0.000739171	Planctomycetes	Phycisphaerae	CCM11a	-	-
OTU41	307.736	-0.102509	0.0239682	-4.27687	1.89541e-05	0.000964587	Ignavibacteriae	Ignavibacteria	Ignavibacteriales	PHOS-HE36	-
OTU1096	13.738	-0.182312	0.0429525	-4.24451	2.19074e-05	0.0010811	Planctomycetes	Phycisphaerae	MSBL9	-	-
OTU1238	15.6788	-0.280662	0.0661921	-4.24011	2.23411e-05	0.00108605	Parcubacteria	Parcubacteria Incertae Sedis	Unknown Order	Unknown Family	Candidatus Paceibacter
OTU843	16.5753	-0.254003	0.0609535	-4.16716	3.08421e-05	0.00145584	Woesearchaeota	-	-	-	-
OTU94	126.191	-0.0949748	0.0229994	-4.12945	3.63624e-05	0.00166806	Chloroflexi	Anaerolineae	Anaerolineales	Anaerolineaceae	-
OTU1283	11.0041	-0.237977	0.0577672	-4.11958	3.79565e-05	0.001717	Chloroflexi	Anaerolineae	Anaerolineales	Anaerolineaceae	-
OTU655	25.3129	-0.131253	0.0323011	-4.06341	4.8361e-05	0.00210016	Chloroflexi	SAR202 clade	-	-	-
OTU87	132.295	-0.137953	0.0348301	-3.96075	7.47138e-05	0.0031603	Aminice-ntes	-	-	-	-
OTU1500	8.04154	-0.229135	0.0579655	-3.95296	7.71918e-05	0.00320428	Omnitrophica	-	-	-	-
OTU318	43.3822	-0.202213	0.0514581	-3.92966	8.50649e-05	0.00337873	Chloroflexi	Dehalococcoidia	vadinBA26	-	-
OTU1759	10.2329	-0.226542	0.057775	-3.92111	8.81418e-05	0.00345877	Chloroflexi	Dehalococcoidia	vadinBA26	-	-
OTU783	18.255	-0.140071	0.0359545	-3.89579	9.78801e-05	0.00370692	Omnitrophica	-	-	-	-
OTU1264	15.0127	-0.263986	0.06866	-3.84483	0.000120634	0.00446482	Lokiarchaeota	-	-	-	-
OTU1222	10.5228	-0.138142	0.03644	-3.79094	0.000150079	0.00541456	Marinimicrobia	-	-	-	-
OTU998	13.5187	-0.251947	0.0668007	-3.77163	0.000162186	0.00574173	Aminice-ntes	-	-	-	-
OTU189	72.7757	-0.109055	0.0292288	-3.73108	0.000190659	0.00660612	Bacteroidetes	BD2-2	-	-	-
OTU682	21.6214	-0.263772	0.071135	-3.70805	0.000208865	0.00716078	Chloroflexi	Anaerolineae	Anaerolineales	Anaerolineaceae	-
OTU533	26.554	-0.112126	0.0304351	-3.68409	0.000229525	0.00762818	Acidobacteria	Holophagae	Subgroup 23	-	-
OTU229	64.9264	-0.131659	0.0363598	-3.62102	0.000293444	0.00946283	Planctomycetes	Phycisphaerae	ML-A-10	-	-
OTU1210	10.7861	-0.246068	0.0682477	-3.60551	0.000311541	0.00994792	Planctomycetes	Phycisphaerae	Phycisphaerales	Phycisphaeraceae	Urania-1B-19 marine sediment group
OTU1447	10.6571	-0.23917	0.0664742	-3.59794	0.000320754	0.0101041	Chloroflexi	Dehalococcoidia	vadinBA26	-	-
OTU33	218.078	-0.0412318	0.0114647	-3.59641	0.000322637	0.0101041	Gemmatimo-detes	PAUC43f marine benthic group	-	-	-
OTU134	88.2318	-0.101784	0.0283826	-3.58615	0.000335596	0.0104099	Ignavibacteriae	Ignavibacteria	Ignavibacteriales	PHOS-HE36	-
OTU467	54.2383	-0.164836	0.0459979	-3.58355	0.000338954	0.0104149	Proteobacteria	-	-	-	-
OTU791	17.7605	-0.251628	0.070301	-3.5793	0.000344516	0.0104868	Chloroflexi	Anaerolineae	Anaerolineales	Anaerolineaceae	-
OTU257	47.7046	-0.152783	0.0429994	-3.55313	0.000380672	0.0113272	Proteobacteria	Deltaproteobacteria	Syntrophobacterales	Syntrophobacteraceae	-
OTU937	20.7119	-0.244252	0.0689908	-3.54035	0.000399593	0.011725	Chloroflexi	Dehalococcoidia	napoli-4B-65	-	-
OTU1331	13.8252	-0.199844	0.0566596	-3.5271	0.000420132	0.0121095	Omnitrophica	-	-	-	-
OTU1001	10.6042	-0.246382	0.0711253	-3.46405	0.000532106	0.0149403	Chloroflexi	Anaerolineae	Anaerolineales	Anaerolineaceae	-
OTU1410	7.84546	-0.249861	0.0729112	-3.42692	0.000610477	0.0165694	Zixibacteria	-	-	-	-
OTU1345	15.6448	-0.236269	0.0698796	-3.38108	0.000722003	0.0193554	Planctomycetes	Phycisphaerae	MSBL9	-	-
OTU1472	8.98315	-0.17287	0.0511493	-3.37971	0.000725611	0.0193554	Euryarchaeota	Thermoplasmata	Thermoplasmatales	ANT06-05	-
OTU29	260.232	-0.0699213	0.020713	-3.37573	0.000736213	0.0193554	Ignavibacteriae	Ignavibacteria	Ignavibacteriales	PHOS-HE36	-
OTU1286	9.78592	-0.239899	0.0710737	-3.37535	0.000737207	0.0193554	Bacteroidetes	Cytophagia	Cytophagales	Flammeovirgaceae	-
OTU576	37.8306	-0.206237	0.0611389	-3.37326	0.000742839	0.0193554	Lokiarchaeota	-	-	-	-
OTU1225	11.7065	-0.17002	0.0508989	-3.34035	0.000836715	0.0212511	Bacteroidetes	BD2-2	-	-	-
OTU2027	5.27849	-0.329832	0.100072	-3.29596	0.000980858	0.0239948	Omnitrophica	Omnitrophica Incertae Sedis	Unknown Order	Unknown Family	Candidatus Omnitrophus
OTU1226	8.76335	-0.235613	0.0717039	-3.28592	0.0010165	0.024524	Thaumarchaeota	Marine Benthic Group A	-	-	-
OTU2495	3.80682	-0.186548	0.0568718	-3.28015	0.00103752	0.024847	Deferribacteres	Deferribacteres Incertae Sedis	Unknown Order	Unknown Family	Caldithrix
OTU2973	4.3076	-0.204234	0.0623778	-3.27414	0.00105982	0.025196	Woesearchaeota	-	-	-	-
OTU837	23.2584	-0.225974	0.0691472	-3.26801	0.00108306	0.0255617	Proteobacteria	Deltaproteobacteria	DTB120	-	-
OTU445	35.2271	-0.130383	0.0400502	-3.25549	0.00113196	0.0263341	Nitrospirae	Nitrospira	Nitrospirales	Nitrospiraceae	-
OTU636	22.7754	-0.148004	0.0454962	-3.25312	0.00114146	0.0263669	Woesearchaeota	-	-	-	-
OTU1163	12.3604	-0.159281	0.0495359	-3.21547	0.00130231	0.0284409	Zixibacteria	-	-	-	-
OTU154	89.0613	-0.0961465	0.0299071	-3.21484	0.00130517	0.0284409	Actinobacteria	Acidimicrobiia	Acidimicrobiales	OM1 clade	-
OTU388	36.4633	-0.0779708	0.024263	-3.21358	0.00131093	0.0284409	Proteobacteria	Deltaproteobacteria	SAR324 clade(Marine group B)	-	-
OTU568	17.7186	-0.132845	0.0413603	-3.21191	0.00131857	0.0284409	Woesearchaeota	-	-	-	-
OTU1542	7.01026	-0.225048	0.070229	-3.20449	0.00135304	0.0289924	Chloroflexi	JG30-KF-CM66	-	-	-
OTU2072	4.61513	-0.166758	0.0523704	-3.1842	0.00145155	0.0306993	Marinimicrobia	-	-	-	-
OTU306	53.5216	-0.133721	0.0421297	-3.17403	0.00150338	0.0314562	Woesearchaeota	-	-	-	-
OTU874	17.9404	-0.144619	0.045599	-3.17154	0.00151631	0.0314562	Proteobacteria	Deltaproteobacteria	Desulfarculales	Desulfarculaceae	-
OTU375	39.7746	-0.10357	0.0327559	-3.16189	0.00156748	0.0321656	Deferribacteres	Deferribacteres Incertae Sedis	Unknown Order	Unknown Family	Caldithrix
OTU481	38.1125	-0.115426	0.0365494	-3.15808	0.00158812	0.0321656	Actinobacteria	Acidimicrobiia	Acidimicrobiales	OM1 clade	-
OTU453	32.5213	-0.134932	0.0427306	-3.15773	0.00159001	0.0321656	Chloroflexi	S085	-	-	-
OTU1486	6.33283	-0.219975	0.0698367	-3.14986	0.0016335	0.03264	Chloroflexi	JG30-KF-CM66	-	-	-
OTU1460	9.92913	-0.222075	0.0708704	-3.13353	0.00172716	0.0340931	Proteobacteria	Deltaproteobacteria	SAR324 clade(Marine group B)	-	-
OTU678	19.5864	-0.16327	0.0522035	-3.12757	0.00176256	0.0345824	Nitrospirae	Nitrospira	Nitrospirales	Nitrospiraceae	-
OTU2272	4.93109	-0.224538	0.0722645	-3.10717	0.00188886	0.0361882	Woesearchaeota	-	-	-	-
OTU202	56.2603	-0.0565563	0.0182778	-3.09426	0.00197307	0.0375806	Proteobacteria	Alphaproteobacteria	Rhodospirillales	Rhodospirillaceae	-
OTU44	221.717	-0.0788339	0.0254929	-3.09239	0.00198554	0.0375982	Planctomycetes	Planctomycetacia	Brocadiales	Brocadiaceae	Candidatus Scalindua
OTU302	62.8024	-0.149393	0.0484095	-3.08603	0.00202852	0.0380263	Planctomycetes	Planctomycetacia	Brocadiales	Brocadiaceae	Candidatus Scalindua
OTU557	23.2629	-0.119678	0.0388074	-3.08388	0.00204317	0.0380263	-	-	-	-	-
OTU103	110.49	-0.0874395	0.0284538	-3.07304	0.00211893	0.0389907	Chloroflexi	S085	-	-	-
OTU2449	3.64266	-0.17926	0.0584684	-3.06593	0.00216994	0.0394832	Bacteroidetes	Flavobacteriia	Flavobacteriales	Flavobacteriaceae	Lutibacter
OTU293	53.1866	-0.12373	0.0405254	-3.05315	0.0022645	0.0406639	Bacteroidetes	BD2-2	-	-	-
OTU1618	8.15632	-0.231426	0.0758992	-3.04912	0.00229509	0.0407116	Chloroflexi	Dehalococcoidia	Sh765B-AG-111	-	-
OTU2124	8.06754	-0.206652	0.0679847	-3.03968	0.00236828	0.0414704	Aminice-ntes	-	-	-	-
OTU1365	7.52013	-0.16425	0.054268	-3.02664	0.00247287	0.0430703	Woesearchaeota	-	-	-	-
OTU1488	6.93422	-0.16056	0.0531807	-3.01913	0.002535	0.0439176	Chloroflexi	JG30-KF-CM66	-	-	-
OTU2122	5.11965	-0.195485	0.0649281	-3.01079	0.00260568	0.0446668	Proteobacteria	Deltaproteobacteria	Sva0485	-	-
OTU1273	10.5906	-0.218649	0.0727857	-3.00402	0.00266439	0.0451684	Planctomycetes	Phycisphaerae	Phycisphaerales	Phycisphaeraceae	Urania-1B-19 marine sediment group
OTU3182	3.2061	-0.175482	0.0584333	-3.00312	0.00267228	0.0451684	-	-	-	-	-
OTU728	18.1747	-0.16573	0.0552293	-3.00076	0.00269303	0.0451684	Proteobacteria	Deltaproteobacteria	DTB120	-	-
OTU1406	10.0444	-0.202587	0.0675301	-2.99996	0.00270018	0.0451684	Latescibacteria	-	-	-	-
OTU1	2804.26	-0.0360441	0.0120167	-2.99949	0.00270428	0.0451684	Planctomycetes	Planctomycetacia	Brocadiales	Brocadiaceae	Candidatus Scalindua
OTU1898	7.68645	-0.202466	0.0678523	-2.98392	0.00284585	0.0472905	Chloroflexi	Dehalococcoidia	-	-	-
OTU1592	10.02	-0.218529	0.0736744	-2.96615	0.00301556	0.0493552	Planctomycetes	Planctomycetacia	Planctomycetales	Planctomycetaceae	Pir4 lineage
OTU1610	9.29463	-0.223103	0.0753758	-2.95988	0.00307758	0.0497304	Chloroflexi	JG30-KF-CM66	-	-	-
OTU992	16.9326	-0.234469	0.0792336	-2.95921	0.00308429	0.0497304	Planctomycetes	Phycisphaerae	Phycisphaerales	Phycisphaeraceae	Urania-1B-19 marine sediment group
OTU898	9.71685	0.199854	0.0675842	2.95711	0.0031054	0.0498241	Thaumarchaeota	Marine Group I	-	-	-
OTU129	81.4933	0.0864156	0.0291836	2.9611	0.0030654	0.0497304	Thaumarchaeota	Marine Group I	Nitrosopumilales	Nitrosopumilaceae	Nitrosopumilus
OTU1474	8.90129	0.169991	0.0571222	2.97592	0.00292108	0.0480503	Proteobacteria	Alphaproteobacteria	Rhodospirillales	-	-
OTU35	160.536	0.134282	0.0450917	2.97797	0.0029016	0.0479721	Thaumarchaeota	Marine Group I	-	-	-
OTU1263	11.1723	0.176583	0.0585364	3.01664	0.00255597	0.0440465	-	-	-	-	-
OTU640	19.2272	0.142418	0.0468186	3.04191	0.00235083	0.0413873	Chloroflexi	SAR202	-	-	-
OTU1822	4.47715	0.162293	0.0532372	3.04849	0.00229995	0.0407116	Proteobacteria	Alphaproteobacteria	Rhodospirillales	Rhodospirillaceae	-
OTU789	12.4228	0.153934	0.0504349	3.05212	0.00227228	0.0406639	Nitrospinae	Nitrospinia	Nitrospinales	Nitrospinaceae	Nitrospina
OTU763	11.5958	0.208831	0.0682417	3.06016	0.00221218	0.0400282	Proteobacteria	Gammaproteobacteria	Xanthomonadales	JTB255 marine benthic group	-
OTU981	12.8532	0.209969	0.068394	3.07	0.0021406	0.0391682	Proteobacteria	Gammaproteobacteria	Xanthomonadales	JTB255 marine benthic group	-
OTU307	40.5135	0.0890242	0.0288957	3.08088	0.00206388	0.0381935	Nitrospinae	Nitrospinia	Nitrospinales	Nitrospinaceae	Nitrospina
OTU1838	5.3272	0.159493	0.0516984	3.08507	0.00203502	0.0380263	Proteobacteria	Deltaproteobacteria	NB1-j	-	-
OTU507	17.8366	0.225527	0.0724982	3.11079	0.00186589	0.0359599	Thaumarchaeota	Marine Group I	-	-	-
OTU551	16.4367	0.173542	0.0557659	3.11198	0.00185837	0.0359599	Latescibacteria	-	-	-	-
OTU170	57.2848	0.11591	0.0372104	3.11498	0.00183959	0.0358775	Acidobacteria	Subgroup 21	-	-	-
OTU312	42.2307	0.123357	0.0392297	3.14447	0.00166391	0.0330448	Nitrospinae	Nitrospinia	Nitrospinales	Nitrospinaceae	Nitrospina
OTU62	138.664	0.0281892	0.00893679	3.15428	0.00160893	0.0323475	Chloroflexi	-	-	-	-
OTU321	32.44	0.118737	0.0375756	3.15995	0.00157796	0.0321656	Proteobacteria	Deltaproteobacteria	NB1-j	-	-
OTU844	14.5984	0.216451	0.0682193	3.17288	0.00150937	0.0314562	Thaumarchaeota	Marine Group I	Nitrosopumilales	Nitrosopumilaceae	Nitrosopumilus
OTU393	32.0934	0.149227	0.0467918	3.18917	0.00142684	0.0303739	Chloroflexi	SAR202	-	-	-
OTU816	14.3187	0.191862	0.059627	3.21771	0.00129219	0.0284409	Nitrospinae	Nitrospinia	Nitrospinales	Nitrospinaceae	Nitrospina
OTU526	17.5968	0.227082	0.0704981	3.22111	0.00127694	0.0284409	Nitrospinae	Nitrospinia	Nitrospinales	Nitrospinaceae	Nitrospina
OTU562	16.9992	0.19184	0.059441	3.2274	0.00124921	0.0280598	Planctomycetes	Phycisphaerae	Phycisphaerales	Phycisphaeraceae	Urania-1B-19 marine sediment group
OTU694	16.4691	0.220865	0.0680662	3.24485	0.00117513	0.0265791	Gemmatimonadetes	Gemmatimonadetes	Gemmatimonadales	Gemmatimonadaceae	-
OTU1075	9.66234	0.176326	0.0543262	3.24569	0.00117165	0.0265791	Chloroflexi	SAR202	-	-	-
OTU1234	8.95603	0.193663	0.0596037	3.24918	0.00115739	0.0265465	Proteobacteria	JTB23	-	-	-
OTU1291	6.45041	0.135136	0.0415067	3.25577	0.00113087	0.0263341	Acidobacteria	Subgroup 2	-	-	-
OTU97	117.773	0.139733	0.0424186	3.29415	0.000987196	0.0239948	Thaumarchaeota	Marine Group I	-	-	-
OTU645	16.0947	0.109992	0.0333119	3.30188	0.000960407	0.0236973	Nitrospirae	Nitrospira	Nitrospirales	Nitrospinaceae	Nitrospira
OTU316	30.3859	0.249261	0.0750745	3.32018	0.000899597	0.0223663	Gemmatimonadetes	PAUC43f marine benthic group	-	-	-
OTU659	20.8869	0.233857	0.0700891	3.33656	0.000848217	0.0212511	Proteobacteria	Betaproteobacteria	Nitrosomonadales	Nitrosomonadaceae	Nitrosomonas
OTU447	28.1157	0.119357	0.0357712	3.33667	0.000847876	0.0212511	Gemmatimonadetes	Kazan-1B-37	-	-	-
OTU37	239.49	0.105957	0.0315948	3.35364	0.00079756	0.020454	Thaumarchaeota	Marine Group I	-	-	-
OTU3	1076.25	0.0643354	0.0191384	3.36158	0.000774971	0.0200324	Proteobacteria	Alphaproteobacteria	Rhodospirillales	Rhodospirillaceae	-
OTU228	37.7301	0.25626	0.0746085	3.43473	0.000593138	0.016234	Thaumarchaeota	Marine Group I	-	-	-
OTU1045	8.8056	0.162844	0.0473973	3.43571	0.000590995	0.016234	Acidobacteria	Subgroup 6	-	-	-
OTU885	12.9402	0.172465	0.0501723	3.43746	0.000587205	0.016234	Gemmatimonadetes	PAUC43f marine benthic group	-	-	-
OTU23	313.863	0.139299	0.0396667	3.51173	0.000445193	0.0126086	Nitrospirae	Nitrospira	Nitrospirales	Nitrospinaceae	Nitrospira
OTU748	12.4569	0.205666	0.0583994	3.52172	0.000428759	0.0122497	Nitrospinae	Nitrospinia	Nitrospinales	Nitrospinaceae	-
OTU213	58.5823	0.193062	0.0545745	3.53758	0.000403814	0.011743	Thaumarchaeota	Marine Group I	-	-	-
OTU516	22.2017	0.172003	0.0484264	3.55183	0.000382559	0.0113272	Planctomycetes	Phycisphaerae	CCM11a	-	-
OTU278	33.6912	0.252115	0.0705065	3.57577	0.000349203	0.0105311	Thaumarchaeota	Marine Group I	-	-	-
OTU967	9.42296	0.195413	0.0534069	3.65894	0.000253257	0.0082486	Planctomycetes	Phycisphaerae	CCM11a	-	-
OTU546	18.1514	0.186472	0.0508176	3.66945	0.000243077	0.00799698	Proteobacteria	Gammaproteobacteria	Xanthomonadales	JTB255 marine benthic group	-
OTU976	10.705	0.169815	0.0460686	3.68613	0.000227687	0.00762818	Proteobacteria	Deltaproteobacteria	NB1-j	-	-
OTU713	13.9852	0.200732	0.0544474	3.68672	0.000227163	0.00762818	Gemmatimonadetes	BD2-11 terrestrial group	-	-	-
OTU338	28.6292	0.244439	0.0651652	3.75106	0.000176086	0.00616681	Proteobacteria	Deltaproteobacteria	Desulfurellales	Desulfurellaceae	H16
OTU96	81.1154	0.23144	0.0610829	3.78896	0.000151282	0.00541456	Thaumarchaeota	Marine Group I	-	-	-
OTU326	42.7137	0.105438	0.0278112	3.79123	0.000149904	0.00541456	Tectomicrobia	-	-	-	-
OTU149	56.9054	0.264928	0.068608	3.86148	0.000112702	0.00421918	Thaumarchaeota	Marine Group I	-	-	-
OTU658	13.1962	0.194451	0.0498685	3.89927	9.64814e-05	0.00369694	Bacteroidetes	Bacteroidetes Incertae Sedis	Order II	Rhodothermaceae	-
OTU1271	9.56955	0.196597	0.0502156	3.91507	9.03796e-05	0.00350436	Proteobacteria	Alphaproteobacteria	Rhodospirillales	Rhodospirillaceae	-
OTU667	15.58	0.221204	0.0562724	3.93095	8.46125e-05	0.00337873	Proteobacteria	Deltaproteobacteria	Desulfurellales	Desulfurellaceae	H16
OTU36	226.545	0.136517	0.0346239	3.94287	8.05137e-05	0.00327791	Thaumarchaeota	Marine Group I	-	-	-
OTU458	24.6959	0.21363	0.0540655	3.95132	7.77211e-05	0.00320428	Thaumarchaeota	Marine Group I	Nitrosopumilales	Nitrosopumilaceae	Nitrosopumilus
OTU209	57.1067	0.146812	0.036982	3.96983	7.19239e-05	0.00308232	Nitrospirae	Nitrospira	Nitrospirales	Nitrospinaceae	Nitrospira
OTU40	162.288	0.137641	0.033757	4.07741	4.55401e-05	0.00200438	Thaumarchaeota	Marine Group I	-	-	-
OTU784	15.4695	0.218424	0.0532644	4.10076	4.11802e-05	0.00183731	Omnitrophica	-	-	-	-
OTU663	20.3692	0.226857	0.0545259	4.16054	3.17497e-05	0.00147727	Proteobacteria	Deltaproteobacteria	Desulfurellales	Desulfurellaceae	H16
OTU56	196	0.119798	0.0283877	4.22009	2.44204e-05	0.00116967	Acidobacteria	Subgroup 2	-	-	-
OTU110	84.7809	0.227304	0.0532207	4.27097	1.94626e-05	0.000975224	Thaumarchaeota	Marine Group I	-	-	-
OTU357	32.3903	0.18793	0.0432565	4.34455	1.39564e-05	0.00073316	Gemmatimonadetes	BD2-11 terrestrial group	-	-	-
OTU115	71.4035	0.161934	0.037093	4.36562	1.2676e-05	0.000688098	Thaumarchaeota	Marine Group I	-	-	-
OTU368	30.7904	0.246677	0.0562483	4.38551	1.15716e-05	0.000638791	Planctomycetes	Phycisphaerae	Phycisphaerales	Phycisphaeraceae	-
OTU167	46.6215	0.141273	0.0318832	4.43096	9.38146e-06	0.000555553	Thaumarchaeota	-	-	-	-
OTU408	23.7718	0.239965	0.0535473	4.48137	7.41654e-06	0.000455767	Chloroflexi	SAR202	-	-	-
OTU91	91.9909	0.225283	0.0444965	5.06293	4.12863e-07	3.27974e-05	Nitrospinae	Nitrospinia	Nitrospinales	Nitrospinaceae	Nitrospina
OTU339	34.8511	0.250281	0.0489901	5.10882	3.2418e-07	2.70731e-05	Proteobacteria	Deltaproteobacteria	SAR324 clade (Marine group B)	-	-
OTU191	55.2888	0.209089	0.0406535	5.1432	2.70091e-07	2.31497e-05	Gemmatimonadetes	BD2-11 terrestrial group	-	-	-
OTU476	22.5995	0.229109	0.041853	5.47413	4.39657e-08	4.09133e-06	Thaumarchaeota	Marine Group I	-	-	-
OTU18	306.198	0.109052	0.0195925	5.56599	2.60666e-08	2.65309e-06	Thaumarchaeota	Marine Group I	-	-	-
OTU120	68.1262	0.277832	0.0484813	5.7307	1.00015e-08	1.0508e-06	Thaumarchaeota	Marine Group I	Nitrosopumilales	Nitrosopumilaceae	Nitrosopumilus
OTU138	72.8245	0.249766	0.0418595	5.96677	2.42001e-09	2.81499e-07	Thaumarchaeota	Marine Group I	Nitrosopumilales	Nitrosopumilaceae	Nitrosopumilus

## Sheet: Mn Solid
OTU Number	Mean of counts for all samples	log2 fold change	Standard Error	Wald Statistic	p-value	p-adjusted	Phylum	Class	Order	Family	Genus
OTU1275	13.9817	-30	3.10326	-9.66726	4.15e-22	7.22e-19	Proteobacteria	Deltaproteobacteria	Desulfurellales	Desulfurellaceae	H16
OTU2113	9.24226	-30	3.22966	-9.2889	1.56e-20	1.35e-17	-	-	-	-	-
OTU1586	7.47373	-30	3.24608	-9.24192	2.42e-20	1.4e-17	Planctomycetes	Phycisphaerae	Phycisphaerales	Phycisphaeraceae	Urania-1B-19 marine sediment group
OTU1148	16.4311	-30	3.27712	-9.15437	5.47e-20	2.38e-17	Woesearchaeota (DHVEG-6)	-	-	-	-
OTU994	19.1665	-30	3.29452	-9.10604	8.54e-20	2.48e-17	Chloroflexi	S085	-	-	-
OTU2133	8.71063	-30	3.29467	-9.10561	8.58e-20	2.48e-17	Acidobacteria	Subgroup 22	-	-	-
OTU1070	16.1103	-23.0297	2.5828	-8.91656	4.81e-19	1.19e-16	Woesearchaeota (DHVEG-6)	-	-	-	-
OTU1082	13.6221	-23.1363	2.77376	-8.34113	7.36e-17	1.6e-14	Acidobacteria	Subgroup 21	-	-	-
OTU303	60.7847	-30	3.66435	-8.187	2.68e-16	2.07e-14	Planctomycetes	Planctomycetacia	Brocadiales	Brocadiaceae	Candidatus Scalindua
OTU858	19.9601	-30	3.66509	-8.18535	2.72e-16	2.07e-14	Planctomycetes	Planctomycetacia	Brocadiales	Brocadiaceae	Candidatus Scalindua
OTU1378	15.2638	-30	3.66557	-8.18426	2.74e-16	2.07e-14	Gemmatimonadetes	PAUC43f marine benthic group	-	-	-
OTU1637	9.1554	-30	3.66629	-8.18266	2.78e-16	2.07e-14	Parcubacteria	-	-	-	-
OTU1387	13.1536	-30	3.66649	-8.18221	2.79e-16	2.07e-14	Microgenomates	-	-	-	-
OTU1953	7.05571	-30	3.66669	-8.18176	2.8e-16	2.07e-14	Nitrospinae	Nitrospinia	Nitrospinales	Nitrospinaeae	Nitrospina
OTU1307	15.0885	-30	3.6667	-8.18175	2.8e-16	2.07e-14	Planctomycetes	Phycisphaerae	MSBL9	-	-
OTU1293	13.9994	-30	3.6667	-8.18174	2.8e-16	2.07e-14	Omnitrophica	-	-	-	-
OTU1361	9.56117	-30	3.66694	-8.1812	2.81e-16	2.07e-14	Chloroflexi	Dehalococcoidia	vadinBA26	-	-
OTU2216	11.7349	-30	3.6676	-8.17973	2.84e-16	2.07e-14	Chloroflexi	Dehalococcoidia	vadinBA26	-	-
OTU1963	8.92385	-30	3.66762	-8.17969	2.85e-16	2.07e-14	Planctomycetes	Phycisphaerae	CCM11a	-	-
OTU2004	11.4779	-30	3.66765	-8.17963	2.85e-16	2.07e-14	Chloroflexi	Dehalococcoidia	vadinBA26	-	-
OTU2090	8.26698	-30	3.66768	-8.17956	2.85e-16	2.07e-14	Planctomycetes	Planctomycetacia	Brocadiales	Brocadiaceae	W4
OTU2246	10.86	-30	3.66777	-8.17937	2.85e-16	2.07e-14	Omnitrophica	-	-	-	-
OTU2080	6.7439	-30	3.6678	-8.17929	2.86e-16	2.07e-14	Chloroflexi	Dehalococcoidia	vadinBA26	-	-
OTU1526	10.3983	-23.7331	2.90938	-8.15744	3.42e-16	2.38e-14	Aenigmarchaeota	Deep Sea Euryarchaeotic Group(DSEG)	-	-	-
OTU615	35.5615	-26.062	3.2312	-8.06573	7.28e-16	4.87e-14	Planctomycetes	Planctomycetacia	Brocadiales	Brocadiaceae	Candidatus Scalindua
OTU1473	11.9745	-24.81	3.1138	-7.96775	1.62e-15	1.04e-13	Woesearchaeota (DHVEG-6)	-	-	-	-
OTU1558	16.3684	-23.5537	2.96858	-7.93435	2.12e-15	1.31e-13	Chloroflexi	S085	-	-	-
OTU1986	7.98273	-24.0214	3.08133	-7.79579	6.4e-15	3.84e-13	Proteobacteria	Alphaproteobacteria	Rhodospirillales	Rhodospirillaceae	-
OTU1507	11.4698	-25.2035	3.3475	-7.52905	5.11e-14	2.96e-12	Chloroflexi	JG30-KFnaM66	-	-	-
OTU1696	8.88978	-23.0155	3.19364	-7.20667	5.73e-13	3.21e-11	Chloroflexi	Dehalococcoidia	napoli-4B-65	-	-
OTU1622	9.81853	-23.8896	3.45398	-6.91653	4.63e-12	2.51e-10	Proteobacteria	Deltaproteobacteria	SAR324 clade(Marine group B)	-	-
OTU1691	10.7161	-23.8341	3.46319	-6.88212	5.9e-12	3.11e-10	Acidobacteria	Subgroup 2	-	-	-
OTU1353	13.8792	-24.8645	3.66299	-6.78802	1.14e-11	5.81e-10	Proteobacteria	Betaproteobacteria	Nitrosomonadales	Nitrosomonadaceae	Nitrosomonas
OTU1303	14.3217	-24.5499	3.66309	-6.70197	2.06e-11	1.02e-09	Woesearchaeota (DHVEG-6)	-	-	-	-
OTU1694	9.98855	-23.7707	3.66317	-6.48909	8.64e-11	4.17e-09	Chloroflexi	SAR202 clade	-	-	-
OTU1830	9.40586	-23.4583	3.66369	-6.40292	1.52e-10	7.16e-09	Thaumarchaeota	Marine Benthic Group A	-	-	-
OTU2070	7.84921	-23.0675	3.664	-6.29571	3.06e-10	1.4e-08	Proteobacteria	Deltaproteobacteria	Desulfurellales	Desulfurellaceae	H16
OTU1686	15.0511	-14.3529	3.18517	-4.50615	6.6e-06	0.000279831	Bathyarchaeota	-	-	-	-
OTU1010	26.307	-13.6983	3.13132	-4.3746	1.22e-05	0.000503419	Proteobacteria	Deltaproteobacteria	-	-	-
OTU32	390.493	-3.06373	0.706135	-4.33872	1.43e-05	0.00057925	Nitrospinae	MD2896-B214	-	-	-
OTU954	24.1693	-11.4929	2.80047	-4.10391	4.06e-05	0.00160457	Planctomycetes	Phycisphaerae	Phycisphaerales	Phycisphaeraceae	-
OTU2	2190.33	-2.63775	0.654343	-4.03115	5.55e-05	0.0021437	Planctomycetes	Planctomycetacia	Brocadiales	Brocadiaceae	Candidatus Scalindua
OTU1770	8.59967	-13.23	3.29601	-4.01394	5.97e-05	0.00225611	Omnitrophica	-	-	-	-
OTU371	49.4367	-13.275	3.40575	-3.89782	9.71e-05	0.00358923	Planctomycetes	Planctomycetacia	Brocadiales	Brocadiaceae	Candidatus Scalindua
OTU1183	14.613	-12.1324	3.16153	-3.8375	0.000124291	0.00450036	Proteobacteria	Deltaproteobacteria	NB1-j	-	-
OTU1120	16.1847	-11.1496	2.90932	-3.83239	0.000126903	0.00450116	Parcubacteria	-	-	-	-
OTU1599	8.62277	-11.4183	3.12169	-3.65772	0.000254471	0.0088454	Planctomycetes	Phycisphaerae	CCM11a	-	-
OTU175	110.048	-8.34018	2.3086	-3.61267	0.000303066	0.010328	-	-	-	-	-
OTU1349	11.1459	-11.1857	3.10443	-3.60313	0.00031441	0.0105086	Chloroflexi	JG30-KFnaM66	-	-	-
OTU654	25.1783	-8.39554	2.35656	-3.56262	0.000367167	0.0120403	Planctomycetes	Phycisphaerae	CCM11a	-	-
OTU1633	15.7882	-11.6971	3.30046	-3.54407	0.000393997	0.0126809	Aerophobetes	-	-	-	-
OTU41	307.736	-3.18335	0.920057	-3.45995	0.000540275	0.0170727	Ignavibacteriae	Ignavibacteria	Ignavibacteriales	PHOS-HE36	-
OTU866	14.8411	-11.4387	3.33858	-3.42622	0.000612036	0.0186617	Acidobacteria	Subgroup 21	-	-	-
OTU1811	11.8662	-11.6309	3.40918	-3.41163	0.000645748	0.0193502	Marine Benthic Group E	-	-	-	-
OTU1331	13.8252	-6.80009	2.03289	-3.34503	0.000822736	0.0242359	Omnitrophica	-	-	-	-
OTU1392	20.441	-11.0498	3.32991	-3.31835	0.000905521	0.0262299	Proteobacteria	Zetaproteobacteria	Mariprofundales	Mariprofundaceae	Mariprofundus
OTU1306	14.7711	-12.1239	3.66221	-3.31055	0.000931121	0.0265293	Proteobacteria	Alphaproteobacteria	Rhodospirillales	Rhodospirillaceae	-
OTU1646	13.2661	-7.78081	2.41169	-3.22629	0.00125406	0.0351541	Parcubacteria	-	-	-	-
OTU594	20.7774	-8.56568	2.66796	-3.21057	0.00132471	0.0365453	Gemmatimonadetes	Gemmatimonadetes	Gemmatimonadales	Gemmatimonadaceae	-
OTU1281	13.2589	-8.68721	2.72193	-3.19157	0.00141504	0.0384271	Planctomycetes	Phycisphaerae	-	-	-
OTU52	175.629	-1.13753	0.361333	-3.14815	0.0016431	0.0435763	Nitrospirae	Nitrospira	Nitrospirales	wb1-A12	-
OTU1981	12.2564	-11.5251	3.66334	-3.14607	0.00165479	0.0435763	Proteobacteria	Deltaproteobacteria	-	-	-
OTU455	24.8806	3.19989	1.02868	3.11066	0.00186671	0.0484231	Proteobacteria	Alphaproteobacteria	Rhodospirillales	Rhodospirillaceae	-
OTU958	12.2867	8.37845	2.44106	3.4323	0.000598484	0.0185744	Chloroflexi	Dehalococcoidia	napoli-4B-65	-	-
OTU590	32.5462	16.9853	3.62073	4.69113	2.72e-06	0.000118056	Acidobacteria	Subgroup 21	-	-	-
OTU891	21.4308	22.2017	3.65667	6.07157	1.27e-09	5.64e-08	Planctomycetes	Phycisphaerae	C86	-	-
OTU1975	6.56374	30	3.66006	8.19659	2.47e-16	2.07e-14	Proteobacteria	Alphaproteobacteria	Rhodospirillales	Rhodospirillaceae	-
