# Supplementary material for: Sediment Microbial Communities Influenced by Cool Hydrothermal Fluid Migration
Source: Front Microbiol. 2018 Jun 13;9:1249. doi: 10.3389/fmicb.2018.01249 (PMC6008377; doi:10.3389/fmicb.2018.01249)
Supplement: TABLE S3 — Proportion of samples assigned at the order level in samples. [file Table_3.XLSX]

## Sheet: Sheet1
	Phylum	Class	Order	1.25L.BW	Blank	BW.10.7	PC1D	PC1S	PC2D	PC2S	PC3D	PC3S	PC4D	PC4S	PC5D	PC5S	PC6D	PC6S	PC7D	PC7S	PC8D	PC8S	PC9D	PC9S	Rock avg	Rock Biofilm
OTU1	Planctomycetes	Planctomycetacia	Brocadiales	0	0	0	0.13272	0.0642958	0.0875669	0.0171356	0.133842	0.149127	0.116932	0.13629	0.112214	0.0322228	0.0820816	0.0496904	0.145749	0.110169	0.0461095	0.0436828	0.120451	0.112088	0.000130232	0
OTU3	Proteobacteria	Gammaproteobacteria	Xanthomonadales	0.0247212	0.081346	0.00396213	0.0623504	0.0773833	0.0607093	0.044249	0.00823105	0.0602928	0.0100269	0.0536974	0.0150387	0.0649989	0.0192096	0.0737726	0.0311695	0.0619991	0.0404939	0.0457763	0.0453245	0.0680934	0.0887318	0.00685156
OTU4	Proteobacteria	Alphaproteobacteria	Rhodospirillales	0.00141502	0	0.0309104	0.0433245	0.0458159	0.0990811	0.120107	0.0193817	0.0317325	0.0774284	0.0515988	0.140927	0.07011	0.132146	0.0623439	0.0654956	0.045185	0.0914398	0.0930207	0.0336197	0.0412896	0.0978768	0.00416884
OTU5	Thaumarchaeota	Marine_Group_I	Unknown_Order	0.00657566	0	0.00670066	0.0439472	0.105428	0.0311657	0.0747511	0.00357091	0.0167777	0.00126455	0.0252797	0.109101	0.100153	0.0478106	0.113324	0.00452283	0.067111	0.0176466	0.0502624	0.0117849	0.0722264	0.0691819	0.0628221
OTU9	Actinobacteria	Acidimicrobiia	Acidimicrobiales	0	0.0137842	0.0246759	0.0447252	0.0420767	0.0170324	0.0192048	0.00723165	0.037394	0.0385184	0.0471579	0.00457255	0.0324581	0.00629587	0.0488658	0.041436	0.0370381	0.0156888	0.0164943	0.04155	0.0386704	0.0395246	0.00694806
OTU13	Nitrospirae	Nitrospira	Nitrospirales	0	0	0	0.0077698	0.00684878	0.0422416	0.0235327	0.0171022	0.00902678	0.0156334	0.00648609	0.0343727	0.0131185	0.0511173	0.00858345	0.00976667	0.00801203	0.0372915	0.0426224	0.00909261	0.00665374	0.0336651	0.00208442
OTU30	Ignavibacteriae	Ignavibacteria	Ignavibacteriales	0	0	0	0.0107241	0.00645517	0.00222064	0.000895225	0.060784	0.0137034	0.00747538	0.0109682	0.00368992	0.0032461	0.000453883	0.00441874	0.0175412	0.00768551	0.00212979	0.00105129	0.0152414	0.00935033	0.000320836	0
OTU33	Proteobacteria	Deltaproteobacteria	NB1-j	0	0.0053849	0.0154989	0.0698225	0.102122	0.0460843	0.0515159	0.00958979	0.068025	0.00954566	0.0605669	0.012343	0.0809861	0.0173012	0.0913255	0.0295622	0.0828674	0.0361475	0.0429034	0.0570369	0.0877718	0.0246987	0.00125451
OTU38	Proteobacteria	Deltaproteobacteria	Syntrophobacterales	0	0	0	0.00490945	0.00183028	0.000425431	0.00131713	0.00603012	0.016602	0.000268577	0.0052651	0.000608588	0.00107987	0.000478832	0.00123038	0.00537652	0.00471616	0.000864943	0.0007069	0.0137121	0.00373801	0.000337222	0
OTU40	Gemmatimonadetes	Gemmatimonadetes	Gemmatimonadales	0	0	0	0.00908378	0.00745887	0.0142561	0.0121073	0.00405377	0.00915164	0.010799	0.0108916	0.00944229	0.0103435	0.0111768	0.00769129	0.00915894	0.00790682	0.0118806	0.0144099	0.0100348	0.00784267	0.00389419	0
OTU42	Planctomycetes	Phycisphaerae	Phycisphaerales	0.00948893	0	0.00527312	0.0332023	0.0367236	0.0321468	0.0375916	0.0226045	0.0326239	0.0146934	0.0341821	0.018536	0.0297125	0.0519261	0.0397401	0.0392135	0.0401293	0.0385322	0.047181	0.0299832	0.0376985	0.0064232	0.00474784
OTU44	Proteobacteria	Alphaproteobacteria	Emcibacterales	0	0	0	6.60493e-05	0.000236165	0	6.50818e-05	0	5.05533e-05	4.47628e-05	0	0.000130651	0.000251761	0	0.000267632	0	0.0005479	0	0	0	0.00018619	0.000452517	0.367746
OTU45	Proteobacteria	Gammaproteobacteria	Enterobacteriales	0.0124854	0.0799825	0	0	0	0	0	0	0	0	0	0.000214811	0	7.61636e-05	0	0	0	0	0	0	0	7.60647e-05	0
OTU49	Bacteroidetes	Cytophagia	Cytophagales	0	0.000245016	0.00189366	0.0156167	0.0166496	0.00526295	0.0119106	0.00133628	0.0126274	0.00323411	0.0118371	0.00242828	0.0151909	0.0016801	0.0239142	0.0053601	0.0198058	0.00450634	0.00466735	0.00776807	0.0188071	0.0155658	0.00152471
OTU52	Chloroflexi	Anaerolineae	Anaerolineales	0	0	0	0.00919497	0.00173187	0.000133932	0.000862002	0.0139692	0.0192968	0.00685989	0.0110824	0	0.00114372	0.000295212	0.00132793	0.0129815	0.00327089	0.000853792	0.000978784	0.0237488	0.00349752	0.000817554	0
OTU60	Euryarchaeota	Thermoplasmata	Thermoplasmatales	0.0650907	0	0.0446613	0.0123427	0.000334567	0.000515768	0.000160207	0.00396393	0.00263324	0.063675	0.0107095	0.00733969	0.000220118	0.00571436	0.000259518	0.0177897	0.00108241	0.00975984	0.00205726	0.00618337	0.00056311	3.00725e-05	0
OTU62	Proteobacteria	Deltaproteobacteria	Desulfurellales	0	0	0.00163146	0.00800083	0.00661261	0.0239088	0.0172639	0.00290838	0.00692311	0.0161929	0.00858733	0.0321492	0.0103136	0.0248673	0.00741811	0.0111015	0.00951922	0.0249382	0.0259468	0.00688576	0.00680175	0.00714771	0
OTU64	Proteobacteria	Deltaproteobacteria	Myxococcales	0	0	0.00343773	0.0119347	0.0179092	0.00985559	0.010426	0.00488473	0.0134456	0.00293196	0.0111809	0.00412446	0.0148678	0.00434248	0.0152317	0.00910627	0.0132247	0.00717613	0.00705993	0.0126696	0.0144836	0.0115903	0.00208442
OTU69	Acidobacteria	Holophagae	Subgroup_10	0	0	0.00136926	0.00152098	0.00194836	0.00389265	0.00198116	0.00060638	0.00144334	0.000772158	0.00141344	0.00298543	0.00217833	0.0248724	0.00185479	0.0015283	0.00126439	0.00234122	0.00164037	0.00117589	0.00148655	0.0107186	0.00341613
OTU70	Bacteroidetes	Flavobacteriia	Flavobacteriales	0.0808224	0.0595997	0.0105171	0.00330346	0.0031095	0.000189081	0.000877027	0.000673756	0.00299391	0.000850492	0.00330827	0.000983576	0.00250296	9.79726e-05	0.00310289	0.00162606	0.00543181	0.000205581	0.00108754	0.00128335	0.00394794	0.00246812	0.0154594
OTU71	Proteobacteria	Alphaproteobacteria	Rhizobiales	0.00399534	0.0565704	0.0434086	0.0124251	0.018657	0.0050266	0.00734115	0.00223462	0.00856295	0.00127574	0.0100029	0.00296996	0.0120211	0.00272027	0.0145216	0.0055061	0.0118292	0.00205482	0.00430484	0.00902409	0.0127155	0.0794959	0.244726
OTU72	Proteobacteria	Betaproteobacteria	Nitrosomonadales	0	0	0	0.00737276	0.0163544	0.00547379	0.00912655	0.00129137	0.00550358	0	0.00561357	0.00378076	0.0152694	0.00192641	0.014242	0.00140641	0.00960249	0.00422502	0.00402389	0.00307178	0.0108558	0.00868424	0.00426534
OTU89	Planctomycetes	Planctomycetacia	Planctomycetales	0	0	0.0298034	0.021812	0.0314296	0.0141602	0.0229965	0.0134864	0.0175406	0.00884064	0.0185354	0.00995025	0.0256929	0.0101425	0.0227118	0.0160258	0.0234497	0.0156024	0.0169747	0.0177363	0.0251403	0.0349731	0.0176597
OTU94	Proteobacteria	Gammaproteobacteria	E01-9C-26_marine_group	0	0	0.017713	0.000233714	0.000393608	0	0.00013608	0	7.30214e-05	0	0.000187306	0	0.00054613	0	0.000509234	0	0.000380788	0	1.81256e-05	6.85836e-05	0.000465455	0.0237973	0.00206512
OTU95	Nitrospinae	Nitrospinia	Nitrospinales	0.0109872	0	0.00582666	0.00292623	0.00503818	0.0139354	0.0439969	0.000527776	0.00131295	0.00302149	0.00202508	0.013194	0.0138529	0.00390086	0.00891142	0.000983409	0.00589912	0.00913998	0.0189413	0.00077279	0.00380773	0.0176479	0.00551985
OTU99	Proteobacteria	Betaproteobacteria	Burkholderiales	0.0481105	0.171881	0.0025346	0.000299565	0.000334567	0.000842984	0.00057846	0.000426712	5.61703e-05	0.00105192	0.000175809	0.00541816	0.000625454	0.00268296	0.000370019	0.000346097	0.000281588	0.00152486	0.000525643	0.00014433	0.000381254	0.00135578	0
OTU114	Proteobacteria	Gammaproteobacteria	Chromatiales	0	0	0	0.000169968	0.000432969	0	0.000142453	0	8.26841e-05	0	0.000101288	0	0.000315775	0	0.000179403	0	0.000137218	2.73815e-05	0	3.2412e-05	0.000246782	0.0137861	0
OTU115	Proteobacteria	Gammaproteobacteria	Gammaproteobacteria_Incertae_Sedis	0	0	0.00224326	0.0050059	0.00795088	0.00456786	0.00297424	0.00169562	0.00356957	0.000537153	0.00407753	0.0018264	0.00581482	0.00155147	0.00623313	0.00133524	0.00481474	0.00294118	0.00338949	0.00301254	0.00568605	0.00266715	0.0140698
OTU123	Planctomycetes	Phycisphaerae	C86	0	0	0	0.00744987	0.00466425	0.0042597	0.00667304	0.00271748	0.0069581	0.0132945	0.00676535	0.00110075	0.00459382	0.0129188	0.00306603	0.00821647	0.00512364	0.0054372	0.00620803	0.00617932	0.00579621	0.000538314	0
OTU134	Proteobacteria	Gammaproteobacteria	BD7-8_marine_group	0	0	0	0.00248828	0.00427064	0	0.000843338	0	0.00107199	0	0.0015682	0	0.00238545	6.29298e-05	0.00535299	0.000396803	0.0021886	0.000173121	0.000570957	0.000739673	0.00256706	0.0339288	0.000656206
OTU139	Firmicutes	Bacilli	Bacillales	0.093724	0.0696691	0.00407866	0.000682753	0.000747855	0.000515768	0.0010973	0.000516546	0.000547278	0.000906446	0.000752396	0.000389977	0.000525872	0.000998946	0.000650786	0.000481926	0.000735347	0.000652407	0.000398764	0.000508617	0.00051776	0.000710791	9.65009e-05
OTU145	Proteobacteria	Gammaproteobacteria	Pseudomonadales	0.0328783	0.115775	0.0112746	1.76132e-05	0	0.000126054	9.46645e-05	0	0	0	0	0.00350339	9.98865e-05	0.00109411	0	0	0	0	0.000217508	0	0	0.000183814	0
OTU161	Planctomycetes	Phycisphaerae	CCM11a	0	0	0	0.0151542	0.0141305	0.0204039	0.0260879	0.020033	0.0134253	0.016607	0.0138884	0.0312433	0.0184598	0.043301	0.0137916	0.0265167	0.0150277	0.0231403	0.0177722	0.0163166	0.0118491	0.00148377	0.00108081
OTU189	Proteobacteria	Deltaproteobacteria	SAR324_clade(Marine_group_B)	0.000915598	0	0.022957	0.0100655	0.0108833	0.0124686	0.016693	0.0105667	0.00739742	0.0140443	0.0120789	0.0103227	0.0141242	0.00822974	0.0144969	0.0142915	0.0124131	0.00972449	0.00983315	0.00931223	0.00965768	0.0229445	0.000173702
OTU236	Proteobacteria	Deltaproteobacteria	10bav-F6	0	0.0264347	0	4.9194e-05	0	0	0	0.00185283	8.42555e-05	0	4.86941e-05	0	0	0	0	0	0	0	0	4.45665e-05	1.63052e-05	0	0
OTU240	Proteobacteria	Gammaproteobacteria	KI89A_clade	0	0	0.00177713	0.00271368	0.00527434	0.00369891	0.00239031	0.000359337	0.00154572	0.000895255	0.00221068	0.000223132	0.00336543	0.000414861	0.00550959	0.000846139	0.0037765	0.000789866	0.000888156	0.000948771	0.00372026	0.00410835	0.00183352
OTU252	Proteobacteria	Alphaproteobacteria	Rhodobacterales	0.0246379	0	0.01748	0.0023837	0.00366055	7.09052e-05	0.00134853	0.00129137	0.00197928	0.000503581	0.00239976	0.000501272	0.00240601	0.000929645	0.00441192	0.00137317	0.00248066	0.000633747	0.000824716	0.001936	0.00280369	0.00643996	0.084805
OTU254	Proteobacteria	Gammaproteobacteria	Alteromonadales	0	0	0.0348434	0.00271085	0.0031095	0.0038973	0.00315218	0.00101063	0.00184852	0.000738585	0.0039677	0.000987637	0.00312442	0.00197493	0.00287625	0.00103059	0.00246384	0.00280361	0.00292729	0.00149767	0.00234847	0.00237432	0
OTU270	Firmicutes	Clostridia	Clostridiales	0.0223905	0.140826	0	0.00103343	0.000885618	0.00115714	0.00082332	0.000628839	0.000927617	0.000940018	0.00100612	0.000364815	0.000705319	0.000610213	0.000933383	0.000525073	0.0010445	0.000829171	0.000860967	0.000815947	0.000888645	0.00012286	0
OTU273	Proteobacteria	Betaproteobacteria	Hydrogenophilales	0.00549359	0	0	0.00126409	0.00175155	0.000102419	0.000274893	0	0.000733543	0	0.000713096	0.000109475	0.001253	0.000107402	0.00292015	0.000105588	0.00136133	0.000108863	0.000108754	0.000264644	0.00151652	3.02722e-05	0
OTU300	Planctomycetes	Phycisphaerae	S-70	0	0	0	0.0041221	0.00312918	0.00100055	0.00516019	0.00577184	0.00420819	0.00174575	0.00333847	0.00297518	0.00382552	0.00180163	0.00312393	0.00459583	0.00370845	0.00352437	0.00496642	0.00412236	0.00292648	0.000659592	0.000424604
OTU309	Proteobacteria	Deltaproteobacteria	43F-1404R	0	0	0	0.00167884	0.00251909	0.00231624	0.00201802	0.00144858	0.00232597	0.000581916	0.00200462	0.00040101	0.00134726	0.000664431	0.00118935	0.000689712	0.00161778	0.00186282	0.00186694	0.00182461	0.00177787	0.000980197	0
OTU314	Actinobacteria	Actinobacteria	Corynebacteriales	0.0102381	0.0460117	0.0014858	0	0	0	0	0	0	0	0	0.00017242	0	0.000227632	0	0	0	0	0	0.000105339	0	0.000425486	0
OTU329	Bacteroidetes	Bacteroidetes_Incertae_Sedis	Order_II	0	0	0.000582666	0.00425191	0.00415256	0.00223505	0.00148234	0.00122399	0.00184243	0.000995971	0.00374418	0.000354982	0.00415556	0.000462512	0.00252691	0.00233219	0.00344453	0.00255365	0.00242883	0.00209043	0.0048211	0.00567586	0.000173702
OTU331	Deferribacteres	Deferribacteres_Incertae_Sedis	Unknown_Order	0	0	0	0.00255011	0.00145635	0.0023004	0.00199207	0.0041436	0.00362174	0.00081692	0.00337459	0.00113375	0.00140247	0.000952238	0.00196695	0.00283941	0.00192825	0.003529	0.00382451	0.00394509	0.00140731	0.00584259	0
OTU343	Planctomycetes	Phycisphaerae	ML-A-10	0	0	0	0.00113221	0.000688814	0	9.51227e-05	0.00454785	0.00303257	0.000559534	0.00273802	0	0.000139084	0	0.00056191	0.00140615	0.000884386	0	0.00022657	0.00358574	0.000889731	0	0
OTU346	Proteobacteria	Deltaproteobacteria	Desulfarculales	0	0	0	0.00322365	0.000924978	0	0	0.00682739	0.00842662	0.00152193	0.00360837	0.000233274	0.000327038	0.000154464	0.000793168	0.00379088	0.00268809	0	0	0.00698545	0.00224082	4.92271e-05	0
OTU363	Chloroflexi	Dehalococcoidia	vadinBA26	0	0	0	0.0101092	0.00145635	0.000884173	0.000150194	0.030319	0.0117783	0.0140779	0.00900322	0.002903	0.000492615	0.00877588	0.000412177	0.0296335	0.00310286	0	0	0.0122418	0.00290111	0	0
OTU370	Proteobacteria	Deltaproteobacteria	Desulfovibrionales	0	0	0	0.00149116	0.001909	0.000354526	0.00105908	0.000786049	0.000993022	0.000537153	0.00123816	0.000618003	0.00132163	0.000725249	0.00153932	0.000836494	0.00130698	0.00100395	0.00105129	0.001244	0.00125806	0	0
OTU376	Bacteroidetes	Bacteroidia	Bacteroidales	0	0.0248056	0	0.000131888	0.000236165	0	8.51098e-05	0	8.98725e-05	0	0.000183041	2.02847e-05	0.000139074	0.000165906	0.000106444	0.000144173	0.000223455	0	0	6.42971e-05	7.20605e-05	0	0
OTU391	Chloroflexi	Dehalococcoidia	Napoli-4B-65	0	0	0	0.00480464	0	0	0.000319493	0.00686108	0.00449123	0.00696061	0.00373498	0.000625109	0	0.000648841	0.000423206	0.00864313	0.00175611	0	0	0.00453503	0.00152075	0	0
OTU395	Proteobacteria	Epsilonproteobacteria	Campylobacterales	0	0	0.000611799	0.00198401	0.00147603	0.00108346	0.00113645	0.00117907	0.00160823	0.000548344	0.0013119	0.000724227	0.000953941	0.00108546	0.00145624	0.00114296	0.00145572	0.00107505	0.00112379	0.00143402	0.00133258	3.8911e-06	0.000135101
OTU401	Proteobacteria	Gammaproteobacteria	Cellvibrionales	0	0	0.00203933	0.00443293	0.00663229	0.000330891	0.00239577	0.000471629	0.00230855	0.000335721	0.00265599	0.00274815	0.00450557	0.000195945	0.00588016	0.00108235	0.00518611	0.000809961	0.0014138	0.00129345	0.00417511	0.00510397	0.00351263
OTU460	Planctomycetes	Phycisphaerae	MSBL9	0	0	0	0.012266	0.00586476	0.000354526	0.000774164	0.0320483	0.0251671	0.0189011	0.0133909	0.000997938	0.0017641	0.00135998	0.00374605	0.0145004	0.00815043	0.000991252	0.000598146	0.022891	0.00908864	8.13107e-05	0
OTU487	Planctomycetes	Phycisphaerae	mle1-8	0	0	0	0.0010758	0.000924978	0.00397053	0.00331514	0.00350353	0.00122265	0.00158908	0.00135424	0.00121155	0.00154911	0.0030004	0.00137875	0.00136783	0.00118283	0.00308284	0.00183975	0.00112134	0.00093636	0.00017667	0
OTU516	Chloroflexi	Ktedonobacteria	C0119	0	0.0145985	0	0	0	0	0	4.49171e-05	0	0	0	0	0	0	0	0	0	0	0	0	0	0	0
OTU519	Omnitrophica	Omnitrophica_Incertae_Sedis	Unknown_Order	0	0	0	0.00205112	0.00289302	0.00525703	0.00764387	0.00014598	0.00280213	0.00116383	0.00188888	0.00574464	0.00508046	0.00283491	0.00229297	0.00128322	0.00536709	0.00881727	0.00577301	0.00164417	0.00346227	0.000442342	0
OTU520	Proteobacteria	Deltaproteobacteria	Bdellovibrionales	0	0.00869996	0.00690459	0.0013106	0.00332599	0.00066966	0.000834241	0.000752361	0.001065	0.000279767	0.0015665	0.000158097	0.00168617	0.000506902	0.00202964	0.000644479	0.00186112	0.000530294	0.000444078	0.00114254	0.0022731	0.00128056	0.00137031
OTU557	Proteobacteria	Gammaproteobacteria	Oceanospirillales	0.0329615	0.00333134	0.148143	0.00363226	0.00454617	0.00062239	0.00206763	0.00030319	0.00330324	0.000581916	0.00262582	0.000940297	0.00368125	0.00199776	0.00399262	0.000546451	0.00488805	0.000920479	0.00154068	0.00178803	0.00398948	0.0230022	0
OTU657	Deinococcus-Thermus	Deinococci	Deinococcales	0	0.0082471	0	0	7.87216e-05	0	0	0	0	0	1.21387e-05	0	0	0	0	0	0	0	0	0	3.28646e-05	6.75832e-05	0.00741127
OTU658	Proteobacteria	Alphaproteobacteria	Rickettsiales	0	0	0.00941005	0.000718622	0.000236165	0.000283621	0.00044875	0.00214479	0.00134018	0.000615488	0.000719376	0.000162239	0.000488776	0.000375375	0.0015177	0.00144461	0.000391253	0.000124431	9.9691e-05	0.001079	0.000389561	0.00527811	0.00355123
OTU757	Planctomycetes	Phycisphaerae	B103G10	0	0	0	0.00104894	0.000688814	0.000196959	0.00139496	0.000628839	0.00112821	0.000682632	0.00115479	0.000524306	0.00207386	5.51096e-05	0.00100329	0.000755282	0.00100756	0.000749566	0.00193038	0.000957749	0.000718223	0.00027222	0
OTU766	Proteobacteria	Alphaproteobacteria	Sneathiellales	0	0	0	0.000366119	0	0	0.000215278	0	0.000404233	0.000414056	0.000611026	0.000223132	0.00106078	0	0.000918147	0	0.000697538	0.00104204	0	1.28594e-05	0.00110626	8.14727e-05	0
OTU780	Proteobacteria	Alphaproteobacteria	Sphingomonadales	0.00898951	0.00104299	0.116679	0	0	0.000957854	5.00646e-05	0.000101063	0	0	3.17155e-05	0.000510177	0	0.000106195	0	0	0	0	0	4.8618e-05	2.58623e-05	0.00111841	0.0107116
OTU785	Proteobacteria	Deltaproteobacteria	Desulfobacterales	0	0	0.000699199	0.00242286	0.00133827	0.000212716	0.000329058	0.00642314	0.0075786	0.000302149	0.00202763	0.000248217	0.000678042	0.000305206	0.00073818	0.00249671	0.00181929	0.000387204	0.000435015	0.00547646	0.00170417	6.70106e-05	0
OTU790	Firmicutes	Bacilli	Lactobacillales	0.00749126	0.0158959	0.000524399	0	0	0	7.50969e-05	7.86049e-05	0	0	6.3431e-06	0.000101423	0	0.000303289	0	0	1.40144e-05	0.000162191	2.71884e-05	0	0	8.54265e-05	0
OTU824	Actinobacteria	Thermoleophilia	Solirubrobacterales	0	0	0	0.00059942	0.000885618	0	0.000415984	0.000505317	0.000557988	0.00049239	0.000658404	0.00027725	0.000858892	0.000463781	0.000694966	0.000416096	0.000648511	0.000439759	0.00051658	0.000556295	0.000610255	0.00258455	0
OTU839	Acidobacteria	Holophagae	Subgroup_23	0	0	0	0.000416472	0.000354247	0	0.000112414	0.000976946	0.00186809	0.000145479	0.000365574	4.83891e-05	0.000171815	0.000174759	0.000216155	0.000409057	0.000428986	9.73805e-05	0.000154068	0.00243668	0.000408902	0	0
OTU843	Proteobacteria	Deltaproteobacteria	DTB120	0	0	0	0.000465158	0.000216484	0	0.000145187	0.040358	0.00755304	7.83348e-05	0.000279109	0	0.000134823	0.000161305	0.000181444	7.35213e-05	9.34296e-05	4.86902e-05	0.000108754	0.00801585	0.000317253	0	0
OTU890	Actinobacteria	Thermoleophilia	Gaiellales	0	0	0	0.000687999	0.000905298	0.000118175	0.000293555	0.000213356	0.000452312	0.000201432	0.000575431	7.83516e-05	0.000570063	0.000160388	0.000686123	0.000424308	0.000549948	8.65604e-05	0.000253759	0.000528874	0.000723086	0.000286471	0
OTU929	Chloroflexi	Dehalococcoidia	Sh765B-AG-111	0	0	0	0.00196002	0	0.000291499	0	0.0089385	0.00126507	0.00406222	0.00210447	0.000783359	0	0.000477538	0	0.00605766	0.000453133	0	0	0.0027021	0.00036789	0	0
OTU944	Firmicutes	Negativicutes	Selenomonadales	0.00407857	0.00727676	0	0	0	0	0	0	0	0	0	0	0	0	0	0	0	0	0	0	0	0	0
OTU976	Proteobacteria	Gammaproteobacteria	Acidiferrobacterales	0	0	0	0	0	0	0	0	0	0	0	0	0	0	0	0	0	0	0	0	0	0.00245307	0
OTU982	Proteobacteria	Alphaproteobacteria	S26-47	0	0	0	0.000608904	0.000590412	0.000204837	0.000523393	0	0.000379291	0.000682632	0.000909187	0.000108082	0.000963832	4.89863e-05	0.000917712	0.000133744	0.000797466	0.000546413	0.000833779	0.00133284	0.000677086	0.00234089	0
OTU991	Proteobacteria	Deltaproteobacteria	Desulfuromonadales	0.121275	0	0	0.00198824	0.00216484	0.000456945	0.00106408	0.00532267	0.00400598	0.000615488	0.00148834	0.000550713	0.00135658	0.000727564	0.00152783	0.0010375	0.00171877	0.000891552	0.00107847	0.00847376	0.00180529	0.000193862	0
OTU997	Proteobacteria	Gammaproteobacteria	Pasteurellales	0	0.00837816	0.000349599	0	0	7.09052e-05	0	0	0	0	0	0	0	0	0	0	0	0	0	0	0	1.32872e-05	0
OTU1024	Tenericutes	Mollicutes	NB1-n	0	0	0	0.000468892	0.000649453	0.000510216	0.000343619	0.000370566	0.000427322	0.000235004	0.000499332	0.000223902	0.000364181	0.000426452	0.000470686	0.00036617	0.000595744	0.000452787	0.000425952	0.000402395	0.000425243	0	0
OTU1110	Verrucomicrobia	Opitutae	RS-B22	0	0	0	0.000385801	0.000688814	0.000189081	0.000410521	0.000269502	0.000451265	0	0.00033297	0.000515557	0.000277508	0.000180023	0.00044462	0.00034388	0.000744435	0.000662233	0.000453141	0.000244151	0.000500424	0.000106665	0
OTU1225	Verrucomicrobia	Verrucomicrobiae	Verrucomicrobiales	0	0.00470815	0.0100218	0.000871057	0.00196804	0.000220594	0.000345437	0	0.000767293	0	0.000613451	5.57829e-05	0.00183183	0	0.00115314	0.00023816	0.00208547	0.000308371	0.000589083	0.000277268	0.00133501	0.00140695	0.00158261
OTU1270	Bacteroidetes	Sphingobacteriia	Sphingobacteriales	0.0887298	0.00572278	0.0001748	0.00282208	0.00318822	0.000512093	0.00124021	0.00126891	0.00332137	0.00191361	0.00280151	0.000701061	0.00283333	0.000713729	0.00268326	0.00168863	0.00357498	0.000227221	0.000543769	0.00192901	0.00398901	0.00238921	0.00756567
OTU1284	Proteobacteria	Alphaproteobacteria	SAR11_clade	0.014816	0	0.0742899	0	0	0	0	0	0	0	0	0	0	0	0	0	0	0	0	0	0	0.000136807	0
OTU1346	Chloroflexi	Thermomicrobia	JG30-KF-CM45	0	0.00394253	0	0	0	0	0	5.61463e-05	0	0	0	0	0	0	0	0	0	0	0	0	0	0	0
OTU1581	Acidobacteria	Solibacteres	Solibacterales	0	0	0	0.000486086	0.000373927	0.00052785	0.00132534	0.000516546	0.000452312	0.000123098	0.000393752	0.00048122	0.000712673	0.000585459	0.00111159	0.000266969	0.000794717	0.000293136	0.0010241	0.000253956	0.000517774	0.000610822	0
OTU1595	Actinobacteria	Actinobacteria	Frankiales	0	0.00329287	0.0002622	0	0	0	0	0	0	0	5.66474e-05	0	0	0	0	0	0	0	7.25025e-05	0	0	3.86872e-05	0
OTU1621	Latescibacteria	Latescibacteria_Incertae_Sedis	Unknown_Order	0	0	0	0.000179926	0	0	0	0.00450294	0.000886822	0.000346911	0.000391242	6.77448e-05	2.23639e-05	0	0	0.00100531	0	3.78702e-05	0	0.000609199	5.70683e-05	0	0
OTU1747	Proteobacteria	Alphaproteobacteria	Caulobacterales	0	0	0.00457393	0	0	0	4.73322e-05	0	0	0	0	0	0	0	1.9805e-05	0	0	5.4763e-05	0	0	0	0.00181097	0.0285064
OTU1753	Acidobacteria	Holophagae	Subgroup_7	0	0	0	0.000520939	0.000413288	0	6.50818e-05	0	0.000581504	0	0.000323263	0	0.000166275	0	0.000170084	0.000324195	0.000200063	4.86902e-05	0	0.000371157	0.000299558	0	0
OTU1775	Planctomycetes	Phycisphaerae	Amsterdam-1B-07	0	0	0	0.000335442	0.000413288	0	0.000166575	0	0.00034002	0.000145479	0.000253335	8.96553e-05	0.000548581	0.000152327	0.000494132	0.000292388	0.000445465	0.000210991	0.000208445	0.000324946	0.000319223	2.40551e-05	0
OTU1904	Firmicutes	Erysipelotrichia	Erysipelotrichales	0	0.00382002	0	1.14825e-05	0	0	0	4.49171e-05	2.24681e-05	0	1.26862e-05	0	0	0	0	1.83803e-05	6.83951e-05	1.36908e-05	4.53141e-05	5.47843e-05	0	0	0
OTU1909	Planctomycetes	Phycisphaerae	SHA-43	0	0	0	0.000645109	0.000531371	0	0	0.00144858	0.000767914	0.000201432	0.000690586	1.52135e-05	0.000296666	0.00013158	0.000499974	0.000672116	0.00068723	0.000516603	0.00022657	0.00113884	0.000778975	9.05035e-05	0
OTU1911	Proteobacteria	Gammaproteobacteria	Arenicellales	0	0	0	0.000183381	0.000570731	0	0.000149736	0	0	0.00032453	0	0	0.000465583	0	0.000241728	0	0.00030948	0	0	5.57242e-05	0.000285187	0.000697611	0.0163086
OTU1940	Actinobacteria	Actinobacteria	Micrococcales	0.0104045	0.00740284	0.0011362	0.000273	0	0	0	0	0	0.000201432	5.70879e-05	0.000279899	6.79228e-05	0.000198111	3.46588e-05	0.000281699	0.00036405	0	0	0.000404744	0.000171247	0.000118618	0
OTU1996	Proteobacteria	Gammaproteobacteria	Legionellales	0	0	0.00110706	0	0	0.00062239	0.000433277	0	0	0.000100716	6.84518e-05	0.000170059	0.000231093	0.000160098	0	4.28874e-05	0	0.000344587	0.000416889	0.000145797	0.000164981	0.00193223	0.0141663
OTU2018	Proteobacteria	Alphaproteobacteria	Parvularculales	0	0	0	0	0	0	0	0	0	0	0	0	3.87025e-05	0	0	0	0	0	0	0	8.15262e-06	0.00322479	0.00144751
OTU2086	Planctomycetes	Phycisphaerae	Pla1_lineage	0	0	0	0.000775061	0.000551051	0.00014181	0	0.00154964	0.00151983	0.000727395	0.000796897	0.000177491	0.000308348	0.000273092	0.000146047	0.00068437	0.000310525	0	0	0.0016353	0.000616339	0	0
OTU2170	Chloroflexi	Dehalococcoidia	MSBL5	0	0	0	0.000361599	0	0	9.73968e-05	0.00250413	0.000235915	0.000738585	0.000201878	0.00120591	2.75206e-05	0.000171315	0.000136002	0.000672768	8.87581e-05	0.000152143	0.000163131	0.000776664	0.00022454	0	0
OTU2177	Acidobacteria	Holophagae	B276-D12	0	0	0	0	0	0	0	0	0	0	0	0	0	0	0	0	0	0	0	0	0	0.00055184	0.000733407
OTU2198	Proteobacteria	Deltaproteobacteria	Sva0485	0	0	0	0.000288657	0	0	0	0.00128014	0.000819466	0	0.000225153	0	4.75618e-05	0	5.00914e-05	0.000660123	6.54007e-05	0	0	0.00074883	9.21138e-05	0	0
OTU2310	Acidobacteria	Blastocatellia	Blastocatellales	0	0	0	5.3585e-05	0.000157443	0.000110297	0.000110142	0	6.43099e-05	0	0.000112051	0	0.000160518	0	9.26884e-05	5.5141e-05	0.00014771	0.000135251	0	1.28594e-05	0.000114602	0.00349065	0.000482504
OTU2333	Elusimicrobia	Elusimicrobia	Lineage_IIb	0	0	0	0.000830848	0.000944659	0.00057512	0.000648092	0.000336878	0.000365107	0.000223814	0.000609395	0	0.00111109	0.000360416	0.000646969	0.000358218	0.00136493	0.000744487	0.00112379	0.000637973	0.000918495	3.06524e-05	0
OTU2441	Proteobacteria	Gammaproteobacteria	Salinisphaerales	0	0	0.00792425	0	0	0	0	0	0	0	0	0	0	0	0	0	0	0	0	0	0	7.65532e-05	0
OTU2504	Fusobacteria	Fusobacteriia	Fusobacteriales	0	0	0.000291333	0.000338892	0	0	1.50194e-05	2.24585e-05	0.000748064	0	8.85347e-06	0	0	0	0	0	0.00037839	1.62301e-05	0	2.4309e-05	0	0	0
OTU2537	Proteobacteria	Zetaproteobacteria	Mariprofundales	0	0	0	0	0	0	0	0.00367197	5.61703e-05	0	0	0	2.35891e-05	0	0	0	0	0	3.62513e-05	0	3.60974e-05	1.10248e-05	0
OTU2547	Elusimicrobia	Elusimicrobia	MVP-88	0	0	0	0.000229572	0.0010037	0.000165446	0.000929364	0	0.000359394	0.000145479	0.00016974	0.000136922	0.000657537	0.000497692	0.000150274	0.000579954	0.000880924	0.00113909	0.000987847	0.000478198	0.000561092	0	0
OTU2632	Fibrobacteres	Chitinivibrionia	possible_order_07	0	0	0	7.40771e-05	0.000137763	0	0.000266244	0	0	0	3.8713e-05	0	0.000157787	0	0.000192215	3.67607e-05	0.000158482	2.05361e-05	4.53141e-05	2.83605e-05	0.000101975	0.000693762	0
OTU2655	Proteobacteria	Gammaproteobacteria	EC3	0	0	0	0.000210513	0	0.00052785	0.000853363	0.000112293	0.000140426	0	0.000364785	0	0.000353904	6.49418e-05	0	0.000204136	6.54007e-05	0.000367772	0.000715962	0.000213498	0.000334097	0.000317524	0
OTU2658	Proteobacteria	Deltaproteobacteria	Oligoflexales	0	0	0.00119446	0.000278294	0.000275525	0.000441188	0.000814678	0	0.000287895	0	1.90293e-05	0.000438831	0.000200497	0.000159205	0.00010433	0.000483231	0.000770272	0.000647107	0.000244696	0.000435163	0.0005335	0.000298958	0.000173702
OTU2706	Elusimicrobia	Elusimicrobia	Lineage_IIc	0	0	0	0.000351954	0	0.000378161	0.0010841	0.000415483	0.00054204	0.000514772	0.000613722	0.00029107	0.00126237	0.000404955	0.000489823	0.000817594	0.000768996	0.00056419	0.000670648	0.00030434	0.000529251	3.74197e-05	0
OTU2830	Elusimicrobia	Elusimicrobia	Lineage_IV	0	0	0	0.000279864	0	0.000551934	0.000384579	0.000168439	0.000204687	0.000414056	0.000440935	0.000715407	0.000383634	0.00109883	0.00034295	0.000143913	0.000440111	0.000270501	0.00101504	0.000254013	0.000148708	1.25302e-05	0
OTU2837	Chlamydiae	Chlamydiae	Chlamydiales	0	0	0	0.00232456	0.00204676	0.00108721	0.0027362	0.00225708	0.00236891	0.00154432	0.00263023	0.00169256	0.00305014	0.00241669	0.000680574	0.00206732	0.00248113	0.00347358	0.00285479	0.00258207	0.0021251	0.00239012	0.00129311
OTU2859	Chloroflexi	Dehalococcoidia	GIF9	0	0	0	0.000116438	0	0	0	0.000505317	0.000185314	0	0.000155226	0	0	5.1488e-05	0	0.000145738	0	0	0	0.000203458	6.72892e-05	0	0
OTU2918	Basidiomycota	Exobasidiomycetes	Malasseziales	0	0.00226388	0	0	0	0	0	0	0	0	0	1.45167e-05	0	0	0	0	0	0	0	0	0	0	0
OTU2941	Proteobacteria	Gammaproteobacteria	HOC36	0.0172299	0	0	0	0	0	0	0	0	0	0	0	0	0	0	0	0	0	0	0	0	0.00139213	0
OTU2989	Parcubacteria	Parcubacteria_Incertae_Sedis	Unknown_Order	0	0	0	0.000311562	0	0	0	0.00227954	0	0.00278648	0.000206117	0	0	0	0	0.0010843	0	0	0	0.00031831	1.63052e-05	0	0
OTU3029	Proteobacteria	Gammaproteobacteria	MD2904-B13	0	0	0	0	0	0	0.000157928	0	0	0	0	4.56406e-05	0	0	0	0	0	0	0	0	1.29312e-05	0.00212374	0
OTU3125	Thaumarchaeota	South_African_Gold_Mine_Gp_1(SAGMCG-1)	Unknown_Order	0	0	0	0	0	0	0	0	0	0	0	0	0	0	0	0	0	0	0	0	0	0.000197285	0
OTU3148	Lentisphaerae	Lentisphaeria	Victivallales	0	0	0	8.03775e-05	0.000236165	6.30269e-05	0	0	0.000162846	0	0	3.38724e-05	0	0.000110783	0.000125229	0	0.000429393	0.000184825	0.000235633	0	9.69838e-05	0.000689003	0
OTU3343	Tenericutes	Mollicutes	Mollicutes_RF9	0	0.00141441	0	0	0	0	0	0	0	0	0	0	0	0	0	0	0	0	0	0	0	0	0
OTU3348	Proteobacteria	Gammaproteobacteria	Thiotrichales	0	0	0.000582666	0	0	0	1.18331e-05	6.73756e-05	6.74044e-05	0	0	0	2.60912e-05	0	1.87843e-05	8.44702e-05	3.27003e-05	0.000388971	0	0	0	0.00104902	0.00397584
OTU3452	Proteobacteria	Alphaproteobacteria	OTU048-Xeno	0	0	0.000815732	0	0.000334567	0	0	0	0	0	7.96813e-05	0	0.000103882	0	0.000270935	0	0.000281269	0	0	0	0.000122613	0	0
OTU3570	Spirochaetae	Spirochaetes	Spirochaetales	0	0	0	0.000712652	0.000157443	0.000265538	0.000157472	0.0030319	0.00108746	0.000615488	0.000678584	6.45317e-05	0.000121112	0.000224637	0.000146131	0.000818374	0.00015676	0.000175219	0.000181256	0.000796686	0.000299494	0.000316784	5.79005e-05
OTU4038	Thaumarchaeota	Marine_Group_I	Cenarchaeales	0	0	0	0	0	0	0	0	0	0	0	0	0	0	0	0	0	0	0	0	0	0.000392757	0
OTU4218	Chlorobi	Chlorobia	Chlorobiales	0	0	0	0.000123309	7.87216e-05	0	1.50194e-05	0.00015721	0.00027571	5.59534e-05	5.19467e-05	1.45167e-05	0.000214717	0	2.97075e-05	5.35762e-05	9.2376e-05	2.05361e-05	0.000108754	0.000138869	0.000146635	2.3394e-05	0.000714106
OTU4305	Lentisphaerae	Lentisphaeria	Lentisphaerales	0	0	0	5.48125e-05	0	0	0	0	4.59356e-05	0	0	0	8.32652e-05	4.89863e-05	0.000150969	0	0.000674576	0.000206134	0.00022657	0	9.22552e-05	0	0
OTU4316	Chloroflexi	Dehalococcoidia	GIF3	0	0	0	0.000155237	0	0	0	0.00496334	0.000112341	0.000884064	6.47398e-05	5.07117e-05	0	0.000102976	0	0.00102682	0	0	0	0.000154135	0	0	0
OTU4353	Bacteroidetes	Bacteroidia	Bacteroidia_Incertae_Sedis	0	0	0	4.23055e-05	0	0	0	0.000123522	0.000361441	0	6.81643e-05	2.02847e-05	3.59592e-05	0	8.62508e-05	8.60349e-05	9.72796e-05	0	0	0.000128416	7.91972e-05	0	0
OTU4611	Cyanobacteria	Cyanobacteria	SubsectionI	0	0	0.00369993	2.2965e-05	0	0	0	7.86049e-05	1.68511e-05	0	5.28214e-05	0	1.19864e-05	8.44068e-05	5.56483e-05	0	3.05955e-05	0	0	3.2412e-05	3.4015e-05	0.000259712	0
OTU4990	Proteobacteria	Betaproteobacteria	Methylophilales	0	0	0.000611799	0	0	0	0	0	0	0	0	0	0	0	0	0	0	0	0	0	0	0.000328535	0
OTU5024	Chloroflexi	Thermomicrobia	AKYG1722	0	0	0	6.2328e-05	0.000157443	0	0	0	5.71697e-05	0	7.11224e-05	0	5.94203e-05	0	0.000100914	2.11175e-05	0.000108809	0	0	0	3.97328e-05	1.5312e-05	0
OTU5438	Proteobacteria	Gammaproteobacteria	HTA4	0	0	0.000291333	0	0.000885618	0.000126054	0	0	0	0	5.31208e-05	0	0	6.29298e-05	0	0	0	8.89899e-05	0	0	0	0.000266354	0.000733407
OTU5759	Proteobacteria	Alphaproteobacteria	Alphaproteobacteria_Incertae_Sedis	0	0	0.000844865	0.000319019	0.000610092	0	5.5071e-05	5.61463e-05	0.000190979	0.00016786	0.000284243	0.00069119	0.000594177	0.000519314	0.000276753	0.000181846	0.000354961	0.000383892	0.000371575	0.000426882	0.000447504	0.000367146	0.00758497
OTU5842	Proteobacteria	Deltaproteobacteria	Bradymonadales	0	0	0.000495266	0.000174612	0	0	6.5084e-05	0.000123522	0.000284801	0	0.000139762	0	0.00013901	0	0.000205469	6.12678e-05	6.07292e-05	2.16401e-05	0	5.6721e-05	0.000210797	0.000312631	0.000115801
OTU5894	Armatimonadetes	Fimbriimonadia	Fimbriimonadales	0	0	0	0	0.000157443	0	0.000154742	0	0	0	7.33521e-05	0	0.000171778	0	9.10116e-05	0	0.000147724	8.11504e-05	5.43769e-05	0	0.000161478	9.60307e-06	0
OTU6225	Chloroflexi	Thermoflexia	Thermoflexales	0	0	0	0	0	0	0	0.000988176	0	0	0	0	0	0	0	3.06339e-05	0	0	0	0	0	0	0
OTU6319	Verrucomicrobia	Opitutae	Puniceicoccales	0	0	0.00259286	6.85223e-05	0.000157443	0	4.00517e-05	4.49171e-05	1.68511e-05	0.000246195	5.77889e-05	0	0.000119746	5.72089e-05	0.000135573	0	0.000181974	0.000145961	0.000199382	8.24399e-05	0.000342926	0.000761304	0.000250902
OTU6357	Euryarchaeota	Methanomicrobia	Methanosarcinales	0	0	0	0	0	0	0	0.0011903	0	0	0	0	0	0	0	4.90142e-05	0	0	0	1.21545e-05	0	0.00010776	0
OTU6569	Proteobacteria	Gammaproteobacteria	Methylococcales	0	0	0	0	0	0	0	0	0	0	0	0	0	0	0	0	0	0	0	0	0	0.000151435	0
OTU6580	Chloroflexi	Caldilineae	Caldilineales	0	0	0	6.46948e-05	7.87216e-05	0	0	0	6.17873e-05	2.23814e-05	0	0	0	0	0	0	0	0	0	0	2.71754e-05	0.00010672	0.00304943
OTU6894	Fibrobacteres	Fibrobacteria	Fibrobacterales	0	0	0	0.000214407	0	0	4.00517e-05	0	0.000284325	0	0.000133885	0	3.35458e-05	6.57466e-05	0.000110944	9.46388e-05	0	0	0	0.000534627	0.000235353	0.000112682	0
OTU6960	Elusimicrobia	Elusimicrobia	Lineage_IIa	0	0	0	0	0.000531371	0.000133932	0.000400506	0	0.000117958	0	2.83237e-05	0	0.000134336	0	0	0.000137786	6.07292e-05	0.000198294	0.000262822	0.000206627	0.000128331	7.21574e-06	0
OTU7001	Verrucomicrobia	Opitutae	Opitutae_vadinHA64	0	0	0	0	0	0	0	0	0	0	0	0	0	0	0	3.67607e-05	0	0	0	0	0	0.000142508	0
OTU7048	Chloroflexi	Dehalococcoidia	Dehalococcoidales	0	0	0	0	0	0	0	0.000393024	0	0	0	0	0	0	0	0.000232817	0	0	0	0.000351719	0	0	0
OTU7096	Acidobacteria	Holophagae	Acanthopleuribacterales	0	0	0	0	0	0	0	0	0	0	0	0	0	0	0	0	0	0	0	0	0	0.000243952	0
OTU7597	Verrucomicrobia	Opitutae	Opitutales	0	0	0	9.91423e-05	5.90412e-05	0	0	0	2.80852e-05	0	8.1064e-05	0	5.1941e-05	0	3.75686e-05	0	5.09926e-05	2.70501e-05	0	0	5.17247e-05	1.05346e-05	0.000443904
OTU7700	Planctomycetes	Phycisphaerae	062DZ93_hypersaline_microbial_mat_group	0	0	0	9.95151e-05	0	0	0	0.000808507	0	0	0.000104661	0	0	0	0	0.000545151	0	0	0	0.000115735	4.79068e-05	0	0
OTU7918	Proteobacteria	Gammaproteobacteria	Sva0071	0	0	0	7.92592e-05	0	0	0	0	0	0	2.83237e-05	0	0.000134336	0	0	0	3.73718e-05	0	0	0	2.58623e-05	0.000215691	0
OTU7952	Elusimicrobia	Elusimicrobia	MD2894-B20	0	0	0	0.000229061	0	0	0	0.00014598	0.000123575	0.000190242	0.000164652	0	0	0	0	0.000710441	7.47437e-05	0	0	0.000150788	6.25034e-05	0	0
OTU8017	Proteobacteria	Gammaproteobacteria	Cardiobacteriales	0.00898951	0	0	0	0	0	0	0	0	0	0	0	0	0	0	0	0	0	0	0	0	1.30707e-05	0
OTU8087	Proteobacteria	Gammaproteobacteria	Vibrionales	0	0	0	0	0	0	0	0	0	0	0	0	0	0	0	2.81567e-05	0	0	0	0	0	8.92845e-05	0
OTU8144	Euryarchaeota	Methanomicrobia	Methanocellales	0	0	0	0	0	0	0	0.000415483	6.74044e-05	0	1.6185e-05	0	0	0	0	5.44886e-05	0	0	0	7.43369e-05	0	0	0
OTU8499	Tectomicrobia	Tectomicrobia_Incertae_Sedis	Unknown_Order	0	0	0	0	0	0	0	0	0	0	0	0	0	0	0	0	0	0	0	0	0	0.000132053	0
OTU10331	Elusimicrobia	Elusimicrobia	Elusimicrobiales	0	0	0	0	0	6.30269e-05	0	0	0	0	0	0.000133206	0	0.000110219	0	0	0	0	0	0	0	0	0
OTU10392	Euryarchaeota	Thermococci	Thermococcales	0	0	0	0	0	0	0	0	0	0	0	0	0	0	0	0	0	0	0	0	0	0.000125302	0
OTU10407	Firmicutes	Clostridia	Thermoanaerobacterales	0.00541035	0	0	0	0	0	0	0	0	0	0	9.12811e-05	0	0	0	0	0	0	0	0	0	0	0
OTU10642	Proteobacteria	Gammaproteobacteria	X35	0	0	0	5.6464e-05	0.000216484	7.09052e-05	2.00258e-05	0.000336878	0	3.35721e-05	0	0	0	9.18493e-05	0	0	4.07941e-05	4.32802e-05	0	6.19474e-05	7.23647e-05	0.000118722	0
OTU11329	Verrucomicrobia	Opitutae	MB11C04_marine_group	0	0	0.00308813	0	0	0	0	0	0	0	0	0	0	0	0	0	0	0	0	0	0	0	0
OTU11593	Deinococcus-Thermus	Deinococci	KD3-62	0	0	0	0	0	0	0	0.00030319	6.17873e-05	0	1.58578e-05	0	0	0	0	0	0	0	0	3.00053e-05	0	0	0
OTU11601	Firmicutes	Clostridia	Halanaerobiales	0	0	0	0	0	0	0	0.000662527	0	0.000447628	2.53724e-05	0	1.49092e-05	0	0	0.000335016	0	0	0	0	1.6164e-05	2.54435e-05	0.000347403
OTU11868	Actinobacteria	Actinobacteria	Bifidobacteriales	0	0.000137358	0	0	0	0	0	0	0	0	0	0	0	0	9.90251e-06	0	0	0	0	0	1.35877e-05	0	0
OTU11946	Actinobacteria	Actinobacteria	Micromonosporales	0.0029965	0	0	0	0	0	0	0	0	0	0	0	0	0	0	0	0	0	0	0	0	0	0
OTU11997	Planctomycetes	Phycisphaerae	ODP1230B30.09	0	0	0	0	0	1.57567e-05	0	0.000224585	0.000144471	0.000190242	0	0	0	0	0	3.06339e-05	3.27003e-05	0	0	6.4824e-05	6.86865e-05	0	0
OTU12291	Chloroflexi	Dehalococcoidia	FW22	0	0	0	0	0	0	0	0.000583922	0	0	0	0	0	0	0	6.33526e-05	0	0	0	0	0	0	0
OTU12536	Diapherotrites	Diapherotrites_Incertae_Sedis	Unknown_Order	0	0	0	1.6398e-05	0	0	0	0.000494088	0	0.00136526	0	0	0	0	0	2.45071e-05	0	0	0	3.64635e-05	0	0	0
OTU12749	Aenigmarchaeota	Aenigmarchaeota_Incertae_Sedis	Unknown_Order	0	0	0	2.733e-05	0	0	0	0.000752361	0	0	0	0	0	0	0	0	0	0	0	0	0	0	0
OTU13446	Euryarchaeota	Halobacteria	Halobacteriales	0	0	0.000873999	0	0	0	0	0	0	0	0	0	0	0	0	0	0	0	0	0	0	0	0
OTU13722	Actinobacteria	Actinobacteria	Propionibacteriales	0	0	0.0016606	0	0	0	0	0	0	0	0	0	0	0	0	0	0	0	0	0	0	0	0
OTU13920	Proteobacteria	Proteobacteria_Incertae_Sedis	Unknown_Order	0	0	0	0	0	0	0	0	0	0	0	0	0	0	0	0	0	0	0	0	0	6.79981e-05	0
OTU14687	Tenericutes	Mollicutes	Acholeplasmatales	0	0	0	2.2965e-05	0	0	0	0	4.44125e-05	0	0	0	0	0	0	2.45071e-05	2.99356e-05	0	0	0	1.63052e-05	0	0
OTU14905	Proteobacteria	Betaproteobacteria	Rhodocyclales	0	5.76469e-05	0	0	0	0	0	0	0	0	0	0	0	0	0	0	0	0	0	0	0	2.15723e-05	0
OTU15427	Actinobacteria	Rubrobacteria	Rubrobacterales	0	0	0	0	0	0	0	0	0	0.00016786	0	0	0	6.23156e-05	0	7.96481e-05	0	2.70501e-05	0	0	9.61446e-05	0	0
OTU15482	Elusimicrobia	Elusimicrobia	Rs-M47	0	0	0	0	0	0	0	0	0	0.000268577	0	0	0	0	0	3.51959e-05	0	0	0	0	0	0	0
OTU15954	Verrucomicrobia	Verrucomicrobia_Incertae_Sedis	Unknown_Order	0	0	0	0	0	0	0	0	0	0	0	0	0	0	0	0	0	0	0	0	0	1.90832e-05	0
OTU16431	Protalveolata	Syndiniales	Syndiniales_or	0	0	0.00265113	0	0	0	0	0.000123522	0	0	0	0	0	0	0	0	0	0	0	0	0	5.80793e-06	0
OTU16818	Actinobacteria	Coriobacteriia	Coriobacteriales	0.00158149	0.000215317	0	0	0	0	0	0	0	0	0	0	0	4.84677e-05	0	0	0	0	0	0	0	0	0
OTU16914	Cyanobacteria	Melainabacteria	Obscuribacterales	0	0	0	0	0	0	0	0	0	0	0	6.29059e-05	1.59818e-05	0	0	0	0	8.89899e-05	0	0	8.15262e-06	1.38068e-05	0
OTU16953	Proteobacteria	Deltaproteobacteria	SBYG-4553	0	0	0	0	0	0	0	0.000224585	0	0	0	0	0	0	0	0	0	0	0	0	0	0	0
OTU17132	Proteobacteria	Gammaproteobacteria	F9P41300-M23	0	0	0	0	0	0	0	0	0	0	0	0	2.31807e-05	0	0	0	0	0	0	0	0	3.08397e-05	0
OTU17189	Proteobacteria	Alphaproteobacteria	Kordiimonadales	0	0	0	3.062e-05	0	0	0	0.000224585	0	0	0	0	0	0	7.92201e-05	0	6.62903e-05	0	0	0	0	5.69698e-05	0.000308803
OTU17744	Elusimicrobia	Elusimicrobia	MD2896-B235	0	0	0	0	0	0	0	0.000134751	0	0.000134288	0	0	0	0	0	0	0	0	0	2.4309e-05	0	0	0
OTU17896	Actinobacteria	Actinobacteria	Pseudonocardiales	0	0	0	0	0	0	0	0.00015721	0	0	0	0	0	0	8.91226e-05	0	0	0	0	0	0	0	0
OTU17935	Actinobacteria	Actinobacteria	Streptomycetales	0	0	0	0	0	0	0	0	0	0	0	0.000161108	0	0	0	0	0	0	0	0	0	0	0
OTU18060	Ciliophora	Intramacronucleata	Conthreep	0	0	0	0	0	0	0	0	0	0	0	0	0	0	0	0	0	0	0	0	0	4.0208e-05	0
OTU18170	Proteobacteria	Alphaproteobacteria	ss1-B-07-44	0	0	0	0	0	3.93918e-05	0	0	0	0	0	0	0	0	0	0	0.000130408	0	0	0	0	4.7164e-05	0
OTU18468	Proteobacteria	Gammaproteobacteria	sediment-surface35	0	0	0	0	0	0	0	0	0	0	0	0	0	0	0	0	0	0	0	0	0	2.36327e-05	0
OTU19613	Thermotogae	Thermotogae	Petrotogales	0	0	0	1.14825e-05	0	0	0	0	2.24681e-05	0	8.85347e-06	0	0	1.14418e-05	1.82558e-05	0	0	0	0	0	0	0	0
OTU19815	Planctomycetes	Phycisphaerae	KCLunmb-38-53	0	0	0	1.6398e-05	0	0	0	0	0	0	5.66474e-05	0	0	0	0	1.22536e-05	0	0	0	0	0	0	0
OTU20063	Proteobacteria	Gammaproteobacteria	WN-HWB-116	0	0	0	0	0	0	0	0	0	0	0	0	0	0	0	0	0	0	0	0	0	2.20496e-05	0
OTU20338	Cyanobacteria	Melainabacteria	Vampirovibrionales	0	0	0	0	0	0	0	0	0	0	3.54139e-05	0	1.96576e-05	0	0	0	0	0	0	3.00053e-05	0	3.65033e-06	0
OTU20677	Lentisphaerae	Oligosphaeria	SS1-B-02-17	0	0	0	4.593e-05	0	0	0	4.49171e-05	0	0	0	0	1.57261e-05	0	0	0	0	0	0	0	0	0	0
OTU20960	Actinobacteria	Actinobacteria	Actinomycetales	0	0	0	0	0	0	0	0.000101063	0	0	0	0	0	6.86507e-05	0	0	0	0	0	0	0	2.48911e-06	0
OTU21284	Verrucomicrobia	Spartobacteria	Chthoniobacterales	0	0	0	0	0.000216484	3.93918e-05	0	0	0	0	0	0	0	0	0	0	0	0	7.25025e-05	0	0	0	9.65009e-05
OTU21739	Fibrobacteres	Chitinivibrionia	Chitinivibrionales	0	0	0	0	0	0	0	0	0	0	0	0	0	0	0	0	0	0	0	0	0	1.86745e-05	0
OTU21874	Proteobacteria	Alphaproteobacteria	E6aD10	0	0	0.000291333	0	0	0	0	0	0	0	0	0	0	0	0	0	0	0	0	0	0	0	0
OTU22331	Proteobacteria	Gammaproteobacteria	eub62A3	0	0	0	0	0	0	0	0	0	0	0	0	0	0	0	0	0	0	0	0	0	8.29705e-06	0
OTU23200	Actinobacteria	Actinobacteria	PeM15	0	0	0	0	0	0	0	0	0	0	0	0	0	0	0	4.90142e-05	0	0	0	0	0	0	0
OTU23336	Chloroflexi	Dehalococcoidia	FS117-23B-02	0	0	0	0	0	0	0	8.98341e-05	0	0	0	0	0	0	0	0	0	0	0	0	0	0	0
OTU23863	Lentisphaerae	Oligosphaeria	P.palmC41	0	0	0	0	0	0	0	0	0	0	0	0	0	0	0	0	0	0	0	3.00053e-05	0	0	0
OTU23867	Elusimicrobia	Elusimicrobia	Lineage_I	0	0	0	0	0	0	0	0	0	0	0	0	0	0	0	0	0	0	0	3.00053e-05	0	0	0
OTU24240	Verrucomicrobia	OPB35_soil_group	Unknown_Order	0	0	0	0	0	0	0	0	0	0	0	0	0	0	0	0	0	0	0	0	0	7.58253e-06	0
OTU24573	Proteobacteria	Gammaproteobacteria	I3A	0	0	0	0	0	0	3.54992e-05	0	0	0	0	0	0	0	0	0	0	0	0	0	0	0	0
OTU25170	Cyanobacteria	Melainabacteria	Caenarcaniphilales	0	0	0	0	0	3.93918e-05	0	0	0	0	0	0	0	0	0	0	0	0	0	0	0	0	0
OTU25331	Thaumarchaeota	Soil_Crenarchaeotic_Group(SCG)	Unknown_Order	0	0	0	0	0	0	0	0	0	0	0	0	0	0	0	0	0	3.42269e-05	0	0	1.63052e-05	0	0
OTU25346	Proteobacteria	Betaproteobacteria	Neisseriales	0	0	0	0	0	0	0	0	0	0	0	2.53559e-05	0	0	0	0	0	0	0	0	0	6.63764e-06	0
OTU25613	Cyanobacteria	Cyanobacteria	SubsectionIII	0	0	0	0	0	0	0	0	0	0	0	0	0	0	0	0	0	0	0	0	0	2.59407e-06	0
OTU25700	Elusimicrobia	Elusimicrobia	HydGH-Bac75	0	0	0	0	0	0	0	0	0	0	0	0	0	0	0	0	0	0	0	1.6206e-05	0	0	0
OTU25859	Proteobacteria	Gammaproteobacteria	P0X4b2H11	0	0	0	0	0	0	0	0	0	4.47628e-05	0	0	0	0	0	0	0	0	0	0	0	0	0
OTU26251	Ochrophyta	Chrysophyceae	Ochromonadales	0	0	0	0	0	0	0	0	0	0	0	0	0	0	0	0	2.24517e-05	0	0	0	0	0	0
OTU26442	Tenericutes	Mollicutes	Anaeroplasmatales	0	0	0	0	0	0	0	0	0	0	0	0	0	0	1.87843e-05	0	0	0	0	0	0	0	0
OTU26480	Planctomycetes	Phycisphaerae	Tepidisphaerales	0	0	0	0	0	0	0	0	0	0	0	2.68514e-05	0	0	0	0	0	0	0	0	0	0	0
OTU26749	Proteobacteria	Alphaproteobacteria	Magnetococcales	0	0	0	0	0	0	0	0	0	0	0	0	0	0	0	0	0	0	0	0	6.73394e-06	0	0
OTU26875	Chloroflexi	Chloroflexia	Chloroflexales	0	0	0	0	0	0	0	0	0	0	0	0	0	1.14418e-05	0	0	0	0	0	0	0	0	0
