# Supplementary material for: Sediment Microbial Communities Influenced by Cool Hydrothermal Fluid Migration
Source: Front Microbiol. 2018 Jun 13;9:1249. doi: 10.3389/fmicb.2018.01249 (PMC6008377; doi:10.3389/fmicb.2018.01249)
Supplement: TABLE S4 — Taxonomic assignments and abundances of top 100 most abundant ASVs, which were presenting in Supplementary Figure S5. [file Table_4.XLSX]

## Sheet: Sheet1
Phylum	Class	Order	Family	Genus	Species	OUT	PC1S1	PC1S2	PC1S3	PC2S1	PC2S2	PC2S3	PC5S1	PC5S2	PC5S3	PC6S1	PC6S2	PC6S3	PC8S1	PC8S2	PC8S3	PC1D1	PC1D2	PC1D3	PC2D1	PC2D2	PC2D3	PC5D1	PC5D2	PC5D3	PC6D1	PC6D2	PC6D3	PC8D1	PC8D2	PC8D3	PC4S1	PC4S2	PC4S3	PC7S1	PC7S2	PC7S3	PC9S1	PC9S2	PC9S3	PC4D1	PC4D2	PC4D3	PC7D1
Acidobacteria	Holophagae	Subgroup_10	Sva0725	NA	NA	OTU86	0.000360615	0.000613605	0	0.000722373	0.000810559	0.00115893	0.000598709	0.000600502	0.00135196	0.000743494	0.000931048	0.000582324	0.000805138	0.000789252	0.00056042	0.000316823	0.000481116	0	0	0.000767588	0.000722543	0.00226685	0.00225009	0.00413512	0.0166247	0.0305955	0.025027	0.0010513	0.000855256	0.00134179	0.00120835	0.000218388	0.000314008	0.000322233	0.00102493	0.00103026	0.000575723	0.000366972	0.00027147	0.0014395	0.00144859	0.000625447	0.000520899
Acidobacteria	Subgroup_2	NA	NA	NA	NA	OTU15	0	0.000537955	0.000550997	0.00812669	0.0152305	0.00748572	0.00150875	0.000883091	0.00831285	0.000594796	0	0.000695031	0.0143568	0.0164691	0.0142674	0.00117489	0.000687309	0.00527903	0.00884173	0.00990077	0.0215035	0.0068614	0.00808582	0.00754524	0.00431692	0.00384001	0.00485445	0.00841856	0.00454693	0.0149376	0.00100918	0.00289971	0.00199823	0	0	0	0.000323213	0.000407747	0.000213298	0.00536431	0.0036806	0.00766172	0.00413904
Acidobacteria	Subgroup_2	NA	NA	NA	NA	OTU48	0.00108185	0	0	0.003209	0.00628434	0.0022469	0.000718451	0	0.00193296	0	0.00131442	0	0.00508413	0.00541076	0.00404748	0.00118809	0.000481116	0.00296741	0	0.00314822	0.00394257	0.00202343	0.00177104	0.00128887	0.00284733	0.00286444	0.0019212	0.00552545	0.0031612	0.00536714	0.000823275	0.00179564	0.00273091	0.000868627	0.000718984	0.000716701	0	0.000366972	0.000310252	0.00244839	0.00226157	0.00347346	0.00318171
Acidobacteria	Subgroup_2	NA	NA	NA	NA	OTU56	0	0.000168111	9.83923e-05	0.00432034	0.00342236	0.000733199	0.000574761	8.24218e-05	0.000860335	0	0	0	0.00107653	0.00125403	0.00116754	0.000198015	6.87309e-05	0.000409863	0.00397878	0.0159636	0.0173882	0.0102236	0.0138199	0.0146072	0.00766023	0.00525147	0.0108925	0.00275457	0.00176464	0.010214	0.000146065	0	0.000199823	8.40607e-05	0	0.000223969	6.06024e-05	0	0.000135735	0.000442924	0.000532135	0.00102752	0.00025341
Acidobacteria	Subgroup_2	NA	NA	NA	NA	OTU69	0	0	0	0.000930749	0.00121084	0.000685895	0.00159257	0	0.00604469	0	0	0	0.0112086	0.00901501	0.00884997	0	0	0	0	0.000967828	0.00171211	0.00162787	0.00185814	0	0.00145122	0.00190962	0.00111498	0.0097551	0.00509906	0.00620234	0	0.000849288	0.000589954	0	0	0	0	0	0	0.00139029	0.000960799	0.00171998	0.000999564
Acidobacteria	Subgroup_21	NA	NA	NA	NA	OTU8	0.00934714	0.00758181	0.00576579	0.00841842	0.0119182	0.0055936	0.00634632	0.00639358	0.0083352	0.00576952	0.0050021	0.00499671	0.00797901	0.00975165	0.00938704	0.00534639	0.00615141	0.00521346	0.0191571	0.00971165	0.0153776	0.00797201	0.0068519	0.00424252	0.00984624	0.00958964	0.00723879	0.0112546	0.00940782	0.00710599	0.00471391	0.00425857	0.00799292	0.00854617	0.00639437	0.00759256	0.00632285	0.00647503	0.00508037	0.00386328	0.00372495	0.00396489	0.00468809
Acidobacteria	Subgroup_21	NA	NA	NA	NA	OTU25	0.00727	0.00910321	0.00718264	0.00425089	0.00584403	0.00312201	0.00816639	0.00914882	0.00627933	0.00704833	0.00668164	0.00758899	0.00226162	0.00237653	0.00242849	0.0041055	0.00478825	0.00227884	0	0.00358208	0.00298442	0.00153659	0.00177104	0.00212126	0.00167166	0.001536	0.0012179	0.00189886	0.00184042	0.00153347	0.00430227	0.00222028	0.00291171	0.00481948	0.00584366	0.00660709	0.00521181	0.00579817	0.00433383	0.00102119	0.00103471	0.000994014	0.00125297
Actinobacteria	Acidimicrobiia	Acidimicrobiales	OM1_clade	NA	NA	OTU10	0.0133716	0.0106666	0.0123187	0.00373689	0.00114079	0.00378425	0.0084418	0.0095727	0.00221229	0.0150335	0.0171605	0.0169813	0.00186358	0.00133296	0.00246741	0.0112736	0.0104356	0.00521346	0.00353669	0.00161305	0.000832496	0.000836756	0	0.000429622	0.00236971	0.00128692	0	0.00141804	0.00221934	0.000985802	0.0090693	0.00641819	0.0156052	0.0107177	0.0107848	0.00978745	0.00855504	0.00826911	0.00954994	0.00227614	0.0032815	0.00383086	0.00792612
Actinobacteria	Acidimicrobiia	Acidimicrobiales	OM1_clade	NA	NA	OTU13	0.0055679	0.0068169	0.00464412	0.0116691	0.00718496	0.00988635	0.00705279	0.00705295	0.00389944	0.00350929	0.00346861	0.0028177	0.00726434	0.00820822	0.00870987	0.00476555	0.00439878	0.00393468	0.00530504	0.00630757	0.00901608	0.00632892	0	0.000483325	0.00154307	0.00253233	0.000188689	0.00921723	0.0124391	0.00235497	0.00387736	0.00411298	0.00806904	0.0040209	0.00267707	0.0029116	0.00477749	0.00503976	0.00395571	0.00269446	0.00266068	0.00314957	0.00640565
Actinobacteria	Acidimicrobiia	Acidimicrobiales	OM1_clade	NA	NA	OTU24	0.00532268	0.0039338	0.00533286	0.00195874	0.000810559	0.00126536	0.0040353	0.00394447	0.00129609	0.00333086	0.00368768	0.00313703	0.00106749	0.00200821	0.00179023	0.00707572	0.00647216	0.00475441	0.00368406	0.00141281	0.00108382	0.000867184	0	0	0.000734794	0.00101708	0.000703295	0.00193961	0.00346433	0.000780426	0.0064003	0.00667298	0.00413919	0.00839206	0.00322778	0.00342673	0.00489869	0.00678491	0.00558453	0.00275597	0.00338497	0.00249062	0.00616632
Actinobacteria	Acidimicrobiia	Acidimicrobiales	OM1_clade	NA	NA	OTU28	0.0045149	0.00401785	0.00348309	0.000889074	0.000340235	0.00120623	0.00284986	0.00343817	0.000837989	0.0041487	0.00491082	0.00529727	0.000986068	0.00142065	0.00172018	0.00768297	0.00530373	0.00675454	0.00309461	0.00110132	0.000439809	0.000228206	0.000188718	0	0.00135937	0.00051892	0.000274457	0.000839412	0.00172134	0.000643509	0.00277523	0.00757079	0.00938217	0.00371268	0.00449748	0.00306838	0.00333313	0.00340061	0.00323825	0.00777578	0.00805593	0.00558435	0.0089116
Actinobacteria	Acidimicrobiia	Acidimicrobiales	OM1_clade	NA	NA	OTU77	0.00356288	0.00193328	0.00393569	0.000611238	0.000230159	0.000484857	0.0019039	0.0018957	0.000379888	0.00347955	0.00390675	0.00287405	0.00033472	0.000271854	0.000412532	0.00294382	0.0026805	0.00193455	0	0.000422729	0	0	0	0	0	0	0	0	0.000422215	0	0.00252294	0.00172284	0.00390131	0.00311025	0.00287594	0.00221729	0.00303012	0.00298471	0.00338368	0	0.000650387	0.000435579	0.003055
Aminicenantes	NA	NA	NA	NA	NA	OTU87	0	0	0.000157428	0.000111134	8.00552e-05	0.000165561	0.000107768	0	0.000145251	0	0	0	0.000108558	8.76947e-05	0	0.00151811	0.000618578	0.00404945	0	0.000133494	6.28299e-05	0	8.71004e-05	0	0	0	0	0	0	0	0.000889668	0.00725534	0	0	0.000198868	0	0	0.000399592	0.000445987	0.000406014	0.000620824	0.000379736	0.00944658
Bacteroidetes	Cytophagia	Cytophagales	Flammeovirgaceae	NA	NA	OTU58	0.00406774	0.00445494	0.00297145	0.00297284	0.0010207	0.00374877	0.00507705	0.00589905	0.00303911	0.00904089	0.00660861	0.00822767	0.000488511	0.000464782	0.00147889	0.00385468	0.00437587	0.00188537	0.0042735	0.00113469	0	0	0	0	0.000312288	0.000228325	0	0.000252638	0.000400563	0.000205375	0.00339933	0.0018927	0.00124651	0.00222761	0.00451277	0.00391946	0.00457548	0.00401223	0.00343216	0	0.000103471	0.000122856	0.000394194
Chloroflexi	Anaerolineae	Anaerolineales	Anaerolineaceae	NA	NA	OTU47	0.000288492	0.000159705	0	0.000111134	0.000120083	0.000153735	0.000119742	0.00025904	0.000134078	0	9.12792e-05	0.000300554	0.000298534	0.000201698	0.00017124	0.00183494	0.00143189	0.00493475	0	0.000144618	0	0	0	0	0	0	0.000205842	0.000179292	0.000238173	0	0.00116852	0.00646672	0.00393937	0.00175126	0.000351843	0.000313557	0.000414116	0.00117431	0.000591418	0.000246069	0.00217288	0.000848821	0.00491335
Chloroflexi	Anaerolineae	Anaerolineales	Anaerolineaceae	NA	NA	OTU96	0.00157228	0.000311005	0	0.000305619	0.00016011	0.000390251	0.000550812	0.000506305	0	0.000669145	0.000529419	0	0.000379953	0.00049986	0.000529286	0.00201975	0.00136316	0.00321333	0	0	0.000267027	0	0	0	0	0	0	0.00021189	0.00073617	0.000342292	0.00160671	0.00230521	0.002474	0.00271796	0.00114732	0.000895877	0.000878735	0.00162283	0.00114405	0.00195625	0.00335541	0.00136258	0.00453323
Chloroflexi	JG30-KF-CM66	NA	NA	NA	NA	OTU70	0.00226466	0.00176517	0.00186945	0.00111134	0.000950656	0.000804153	0.00156862	0.00161311	0.00073743	0.00144238	0.00136919	0.00137128	0.000768952	0.000894486	0.000389181	0.0026534	0.00233685	0.00181979	0.00869437	0.00137943	0.00146079	0.000593336	0.000740354	0	0.00137774	0.000892542	0.000857677	0.00125504	0.00234925	0.00101319	0.00284163	0.00228094	0.00245497	0.00305421	0.00159094	0.00199333	0.00240389	0.00281346	0.00203603	0.00156254	0.00138946	0.00118388	0.00204136
Chloroflexi	NA	NA	NA	NA	NA	OTU62	0.00256758	0.00432045	0.00399473	0.00297284	0.00475328	0.00249524	0.00313724	0.00308493	0.00236872	0.00205204	0.00242803	0.00227294	0.00314818	0.00220991	0.0027554	0.00153131	0.00175264	0.00134435	0.00530504	0.00236951	0.00185348	0.000593336	0.000609703	0.00284625	0.00137774	0.00226249	0.000754756	0.00317835	0.00394067	0.00102688	0.00147393	0.000982747	0.00243594	0.00228365	0.00227933	0.00253085	0.00277761	0.00237309	0.00217176	0.000541352	0.000724295	0.000871158	0.00094325
Chloroflexi	S085	NA	NA	NA	NA	OTU71	0.00344748	0.00268137	0.00354212	0.000764048	0.000410283	0.000886934	0.00252655	0.00412109	0.000949721	0.00304833	0.00259233	0.00349394	0.000787045	0.000798022	0.000513719	0.00286461	0.0026805	0.00116401	0.0054524	0.00122369	0	0	0	0	0.00123078	0.00118314	0.00108067	0.000668269	0.00100682	0.000711968	0.00270884	0.00144379	0.00151295	0.00246578	0.003136	0.00188134	0.00273721	0.00251988	0.00268562	0.000787421	0.000606043	0.000915833	0.0011685
Chloroflexi	S085	NA	NA	NA	NA	OTU74	0.00102415	0.000521144	0	0.000847399	0.00166115	0.00216412	0.000981883	0.000941963	0.00350838	0	0.000785001	0	0.00145649	0.00177143	0.00101965	0.00100327	0.00105387	0.00132796	0	0.00219152	0.00343993	0.00097368	0.00145167	0.000429622	0.00409648	0.0132221	0.00770194	0.00195591	0.00233842	0.00199899	0.00134114	0.00169858	0.00163665	0.0011068	0	0	0.000818132	0.000962283	0.00138644	0.00259603	0.00122687	0.00195452	0.00191466
Euryarchaeota	Thermoplasmata	Thermoplasmatales	NA	NA	NA	OTU42	0	0	0	0	0	0	0	7.06472e-05	0.000212291	0	7.30233e-05	0	0	0	0	0.0013069	0.000733129	0.00711522	0	0	0	0.00251027	0.00569056	0	0.00207579	0	0	0	0	0.00169777	0	0.00596928	0.000637531	0	0	0.000179175	0	0	0	0.0340806	0.0230296	0.0448423	0.00160493
Euryarchaeota	Thermoplasmata	Thermoplasmatales	NA	NA	NA	OTU80	0.000173095	0	0.000334534	0	0	0	0	0	0	0	0	7.51385e-05	0	0	0	0.000805259	0	0.00706604	0	0	0	0.00100411	0.00558894	0.00545084	0.000679685	0.00296822	0.00648404	0	0	0	0.00096934	0.00471961	0.000608984	7.00506e-05	0.000214166	0	7.07028e-05	0	0	0.0130171	0.0146189	0.00763939	0.0067013
Gemmatimonadetes	BD2-11_terrestrial_group	NA	NA	NA	NA	OTU54	0.00243776	0.00489203	0.00206624	0.00308398	0.00239165	0.00274358	0.00402333	0.00397979	0.00206704	0.00435688	0.00449094	0.00571053	0.00213497	0.00223621	0.00188363	0.00168972	0.00217648	0.00240999	0	0.00180216	0.00205768	0.00153659	0	0	0	0	0.00058322	0.00214335	0.00253329	0.00235497	0.00298769	0.00190483	0.00170325	0.00243776	0.00330427	0.00326995	0.00185847	0.00216106	0.0020942	0.000664386	0.000665169	0.000837652	0.00142191
Gemmatimonadetes	BD2-11_terrestrial_group	NA	NA	NA	NA	OTU93	0.000288492	0.000252167	0	0.00376467	0.00888613	0.00402077	0.0003712	0.000412109	0.00172067	0.000237918	0.000328605	0.0002442	0.00291297	0.00256068	0.00253746	0.000567642	0	0	0.00250516	0.00388244	0.00595313	0.00412293	0.00306303	0.00523602	0.0048129	0.00440044	0.0021785	0.00390367	0.00225181	0.00317647	0.000424916	0.000327582	0.000561408	0.000392283	0.000336546	0	0.000343414	0.000318043	0.000465378	0.00109501	0.00137468	0.00196569	0.00085878
Gemmatimonadetes	Gemmatimonadetes	Gemmatimonadales	Gemmatimonadaceae	NA	NA	OTU39	0.0026974	0.00125243	0.00137749	0.00200042	0.00198137	0.00198673	0.00171231	0.00158956	0.00189944	0.00160595	0.00248279	0	0.00286774	0.00243791	0.00251411	0.00233657	0.00146626	0.00414781	0	0.00289236	0.0035813	0.00234292	0.00283076	0	0.00224112	0.00226249	0.00303618	0.00294202	0.00274981	0.00295741	0.00228392	0.00362767	0.0028451	0.00298415	0.00162154	0.00333714	0.00190898	0.00195719	0.00165791	0.00417087	0.00421274	0.005495	0.00402641
Gemmatimonadetes	PAUC43f_marine_benthic_group	NA	NA	NA	NA	OTU34	0.00285607	0.00269818	0.00289273	0.00158366	0.000850587	0.000827805	0.0018081	0.00178973	0.000938547	0.00145725	0.00180733	0.00161548	0.00235209	0.00214852	0.00145554	0.00303622	0.00263468	0.00285265	0.00633658	0.00175766	0.00260744	0.000578123	0.000566153	0	0.00246156	0.000788758	0.000720449	0.00281977	0.00403811	0.0024782	0.00371802	0.00661231	0.00916331	0.00204548	0.00140737	0.0014558	0.00300992	0.00274822	0.00353881	0.00217771	0.00205463	0.00500357	0.00482888
Gemmatimonadetes	PAUC43f_marine_benthic_group	NA	NA	NA	NA	OTU72	0.00158671	0.00102548	0.00188913	0	0	0	0.000922012	0.00127165	0.0017095	0	0	0	0	0	0	0.0012937	0.00156936	0.00308217	0	0	0	0	0.00116134	0	0.00282896	0	0	0	0.00176464	0	0.00185901	0.00288758	0.00412968	0.00238172	0.00200398	0.00185894	0.00163626	0.00229154	0.00195847	0.00658235	0.00702123	0.00725965	0.00246371
Ignavibacteriae	Ignavibacteria	Ignavibacteriales	PHOS-HE36	NA	NA	OTU29	0.00334651	0.00275702	0.00275498	0.00130583	0	0.000946063	0.00215535	0.00181328	0.0013743	0.002171	0.00233675	0.00276134	0.000388999	0.000675249	0.000739443	0.00465994	0.00426131	0.00383632	0	0.000634094	0.000204197	0.00173437	0	0	0	0	0.000343071	0.000195591	0.000400563	0	0.00378441	0.00407658	0.00619451	0.00537988	0.0030901	0.00318036	0.00420177	0.00448522	0.00429505	0.0024976	0.00348844	0.00255763	0.00436429
Ignavibacteriae	Ignavibacteria	Ignavibacteriales	PHOS-HE36	NA	NA	OTU41	0.00162998	0.000941422	0.00167267	0	0.000500345	0.000342948	0.00080227	0.000541629	0.000458101	0.00107063	0.000785001	0.000995586	0.000497557	0.00214852	0.00107414	0.00175573	0.00160372	0.0020985	0.00412614	0.000634094	0	0.00882398	0.000435502	0	0	0	0	0	0.000606257	0	0.000995897	0.0012254	0.00184598	0.00197543	0.00137678	0.00127662	0.00172717	0.00147604	0.00136705	0.00130417	0.00150772	0.00166414	0.00544833
Nitrospinae	MD2896-B214	NA	NA	NA	NA	OTU32	0.00124052	0.000773311	0.000491961	0.00194485	0.00199137	0.00141909	0.00199969	0.000753571	0.0021676	0.000728625	0.000693722	0.000732601	0.000470418	0.000648941	0.000521502	0.00114848	0.000985143	0.00341006	0	0.00210252	0.00193202	0.0107105	0.0129054	0.0136674	0.000661315	0.000975569	0.00152667	0.000480828	0.000855256	0.000958418	0.00132786	0.00287545	0.000894446	0.00215756	0.00120851	0.000671908	0.000888835	0.000848114	0.000610808	0.00584414	0.00478922	0.0057072	0.00216807
Nitrospinae	Nitrospinia	Nitrospinales	Nitrospinaceae	Nitrospina	NA	OTU82	0.000476012	0.000395061	0	0.0099743	0.013069	0.0218895	0.000490942	0.000553403	0.0010838	0	0.000748489	0	0.00553646	0.00473551	0.00501265	0	0	0	0.0131152	0.00241401	0.00216763	0	0.000740354	0	0.00176351	0.0010586	0	0.00140989	0.00184042	0	0.000411637	0	0	0	0	0	0.000464618	0	0	0	0.000443446	0.000469085	0
Nitrospinae	Nitrospinia	Nitrospinales	Nitrospinaceae	Nitrospina	NA	OTU92	0	0.000311005	0	0.0116691	0.0119382	0.0120623	0.00051489	0	0.000927374	0.000892193	0	0.00077017	0.00569025	0.00495475	0.00521502	0	0	0.000737753	0	0.00245851	0.00224617	0.000836756	0	0	0.00139611	0.00130768	0	0.00204556	0.00294468	0.00283418	0	0	0	0	0.000688389	0	0	0.000358818	0.000368424	0.000529048	0	0	0.000520899
Nitrospirae	Nitrospira	Nitrospirales	Nitrospiraceae	Nitrospira	NA	OTU12	0.000663532	0.000361439	0.000924887	0.00712648	0.00919635	0.00953158	0.000898064	0.0018015	0.00746369	0.000996283	0.00125965	0.00114586	0.0136693	0.0121369	0.0113485	0	0.00100805	0	0.0163572	0.0163863	0.0143566	0.0204929	0.0271027	0.010123	0.0233114	0.0249289	0.0153524	0.0139603	0.00949442	0.0168271	0.000491309	0.000448909	0	0	0.00087196	0.000940671	0	0.000587156	0.000591418	0.0149118	0.00916455	0.00823133	0
Nitrospirae	Nitrospira	Nitrospirales	Nitrospiraceae	Nitrospira	NA	OTU23	0	0.0004539	0	0.00222269	0.00363251	0.0056882	0.000634632	0	0.00310615	0	0	0	0.0135788	0.00913779	0.0118311	0.000858063	0	0.000557414	0.00943118	0.0199239	0.0176552	0.00584208	0.00465987	0.00969336	0.0159083	0.0205907	0.0249241	0.0168208	0.00826026	0.0170872	0	0	0.000437708	0.000742536	0	0	0.000676727	0	0	0.00238687	0.00137468	0.00111687	0.000717996
Nitrospirae	Nitrospira	Nitrospirales	wb1-A12	NA	NA	OTU52	0.00184635	0.00115156	0.00088553	0.00159756	0.00200138	0.00178569	0.0011615	0.000694698	0.00241341	0.000624535	0.000803257	0.000432047	0.00351909	0.00341132	0.00280989	0.00183494	0.00209629	0.00262312	0.00677866	0.00186891	0.002953	0.00310361	0.00435502	0.00499436	0.00262689	0.00136995	0.00145805	0.00394442	0.00493667	0.00168408	0.0021113	0.00243867	0.00331135	0.00239573	0.0012238	0.00212771	0.00129285	0.00144343	0.00133796	0.00201777	0.00270502	0.002781	0.00171756
Planctomycetes	Phycisphaerae	C86	NA	NA	NA	OTU102	0.00119724	0.00147938	0.00149556	0.00272279	0.00196135	0.00244794	0.00136506	0.00109503	0.00116201	0	0.00253756	0.0019536	0.001556	0.00127157	0.00133878	0.0013201	0.00109969	0.00172142	0.00530504	0.000778712	0.000581176	0.00101932	0	0	0.00123078	0	0.00154382	0.000790514	0.0015373	0.00080781	0.00142081	0.00120114	0.00142731	0.00168121	0.00114732	0.0036283	0.000949437	0.000733945	0.000756239	0.0014149	0.0052031	0.00560668	0.00149231
Planctomycetes	Phycisphaerae	Phycisphaerales	Phycisphaeraceae	Urania-1B-19_marine_sediment_group	NA	OTU51	0.00171653	0.00114315	0.00114135	0.00243106	0.00133092	0.00416268	0.000766348	0	0.0012514	0	0	0.00131492	0.00164646	0.00253438	0.00259973	0.0014125	0.00172973	0.00385271	0	0.00139056	0	0	0	0	0.0202436	0.0221267	0.0314253	0.00115725	0.00215438	0.00168408	0.00179261	0.00203829	0.00165568	0.00134497	0.0012697	0.000940671	0.00158576	0.000986748	0.00119253	0.0014272	0.00322237	0.00188751	0.00211175
Planctomycetes	Phycisphaerae	Phycisphaerales	Phycisphaeraceae	Urania-1B-19_marine_sediment_group	NA	OTU81	0.00115397	0.000638822	0.00110199	0.0020282	0.00122084	0.00227055	0.0010657	0.00111858	0.000513966	0.000951673	0.00118663	0.000751385	0.00507509	0.00548092	0.00394629	0.0014125	0.00106533	0.00195095	0	0.00265875	0.00271739	0.000182565	0.000174201	0	0.00104708	0.00112087	0.00135513	0.004303	0.00368085	0.00696907	0.00122163	0.000970615	0.00228369	0.00131695	0.000795472	0.000963067	0.000919136	0.00103568	0.00111497	0.000307586	0.00317803	0.000692459	0.00129521
Planctomycetes	Planctomycetacia	Brocadiales	Brocadiaceae	Candidatus_Scalindua	NA	OTU1	0.0509333	0.0168783	0.0188323	0.00948809	0.0163513	0.00333487	0.00729228	0.0030967	0.0162011	0.0119554	0.0152801	0.00901662	0.0168265	0.0124	0.0198482	0.0512462	0.0538277	0.0711358	0.124816	0.0197014	0.0198228	0.025483	0.0305577	0.0188228	0.0471554	0.0594682	0.0857849	0.0230227	0.0347624	0.00957049	0.0454129	0.0359977	0.0701474	0.0694061	0.0485544	0.0476158	0.0525322	0.0484159	0.0502026	0.0227737	0.0340714	0.0221922	0.0423055
Planctomycetes	Planctomycetacia	Brocadiales	Brocadiaceae	Candidatus_Scalindua	NA	OTU2	0.0135159	0.00596794	0.00643485	0.00259776	0.00240166	0.00117075	0.00689713	0.00217829	0.0110056	0.00386617	0.00631652	0.00332488	0.00265967	0.00246422	0.00395408	0.0165936	0.0163236	0.0365434	0	0.00443866	0.00229329	0.0570059	0.0738466	0.0503195	0.00863383	0.00454574	0.00555775	0.00393627	0.0053264	0.00190314	0.0176207	0.0561015	0.029983	0.0211132	0.0104482	0.00902596	0.012979	0.0142385	0.0136123	0.0557715	0.0751493	0.0692124	0.0633104
Planctomycetes	Planctomycetacia	Brocadiales	Brocadiaceae	Candidatus_Scalindua	NA	OTU6	0.00610161	0.00476595	0.00816656	0.0035424	0.0030421	0.00300375	0.00444242	0.00287299	0.00769832	0.00758364	0.00821513	0.00544754	0.0158766	0.0183896	0.0173808	0.00851463	0.00840808	0.00775461	0.00530504	0.00432742	0.00725685	0.00751559	0.00686642	0.00319532	0.00716424	0.00691201	0.00458	0.0111813	0.00752409	0.0232896	0.0112868	0.00765572	0.00614694	0.00947084	0.00671562	0.00611436	0.00923176	0.0077472	0.00842528	0.00230075	0.00366582	0.00194335	0.00733483
Planctomycetes	Planctomycetacia	Brocadiales	Brocadiaceae	Candidatus_Scalindua	NA	OTU7	0.0101405	0.00815338	0.0115316	0.00291727	0.001451	0.00140727	0.00670554	0.00520435	0.00532961	0.0130558	0.0146047	0.0103503	0.0019269	0.00213975	0.00287994	0.0124089	0.0138149	0.00886943	0	0.00205803	0.00322003	0.00167351	0.00159684	0.000563879	0.00165329	0.000809515	0.00149236	0.00135284	0.0015806	0.00105426	0.0208474	0.0102885	0.00472914	0.0111521	0.0107236	0.011848	0.0118781	0.0113843	0.0128851	0.00153793	0.00283805	0.001854	0.00496966
Planctomycetes	Planctomycetacia	Brocadiales	Brocadiaceae	Candidatus_Scalindua	NA	OTU21	0.00634683	0.00500971	0.00552965	0.00122248	0.00084058	0.000626766	0.00252655	0.00123633	0.00298324	0.00398513	0.00397977	0.0028177	0.00345576	0.00299916	0.00325355	0.00670609	0.00748021	0.00831202	0.00574713	0.00240288	0.00172782	0.00237335	0.000914554	0.00222867	0.00393115	0.00126616	0.0016982	0.00152398	0.00213273	0.00128702	0.00590899	0.00503506	0.00518588	0.0104235	0.00634848	0.00481534	0.00865604	0.00844037	0.00938512	0.000799724	0.00100514	0.00068129	0.00420943
Planctomycetes	Planctomycetacia	Brocadiales	Brocadiaceae	Candidatus_Scalindua	NA	OTU44	0.00315899	0.00154662	0.00196785	0	0	0	0.000969909	0	0	0	0.00122314	0	0.001167	0.000833099	0.00167348	0.00341905	0.00349382	0.00383632	0	0.000845459	0	0.00135402	0.00114682	0	0.000679685	0.00236627	0	0.00157288	0.00258742	0	0.00246982	0.00285118	0.00386324	0.00441319	0.00305951	0.00228449	0.00336343	0.0028053	0.00303465	0.00127956	0.00159641	0.00177582	0.00416719
Planctomycetes	Planctomycetacia	Brocadiales	Brocadiaceae	Candidatus_Scalindua	NA	OTU60	0.00418313	0.00305122	0.00253852	0.000208377	0.000300207	0	0.000969909	0.000671149	0.000458101	0.00226022	0.00357814	0.00246079	0.000289488	0.000236776	0.00045145	0.00425071	0.00450187	0.00368877	0	0.000667468	0	0.000760688	0.000856488	0.000456474	0.000367397	0.000415136	0.000497453	0.000334135	0.000411389	0.000177992	0.00381097	0.00400379	0.00388228	0.0034605	0.00218755	0.00206052	0.00318163	0.00249541	0.00219115	0.000762814	0.000990362	0.000792977	0.00187242
Planctomycetes	Planctomycetacia	Brocadiales	Brocadiaceae	Candidatus_Scalindua	NA	OTU97	0.00203387	0.000748094	0.00267627	0	0	0	0.00120939	0	0	0.00245353	0.00231849	0.001221	0.000578976	0	0.000474801	0.00291741	0.00394057	0.00277067	0	0	0	0	0	0	0	0	0	0	0	0	0.00541768	0.00373687	0.00269285	0.00397887	0.00220285	0.00197093	0.00347454	0.00327013	0.00307343	0	0	0	0.00154862
Planctomycetes	Planctomycetacia	Planctomycetales	Planctomycetaceae	Pir4_lineage	NA	OTU91	0.00295704	0.00311005	0.00409312	0.00188928	0.00208144	0.00196308	0.00275406	0.00315558	0.00165363	0.00349442	0.00339559	0.00332488	0.00119414	0.000596324	0.00163456	0.00279861	0.00280651	0.00116401	0.00103154	0.000756463	0.00012566	0	0.000522603	0	0.000202068	0.000373622	0	0.000766065	0.00106095	0.000328601	0.00265573	0.00107981	0.000951538	0.00175126	0.00286064	0.00210531	0.00306042	0.00227523	0.00284074	0.000282979	0.00038432	0.000402073	0.00163309
Proteobacteria	Alphaproteobacteria	Emcibacterales	Emcibacteraceae	Emcibacter	NA	OTU78	0	0	0	0	0	0	0	0	0	0	0	0	0	0	0	0	0	0	0	0	0	0	0	0	0	0	0	0	0	0	0	0	0	0	0	0	0	0	0	0	0	0	0
Proteobacteria	Alphaproteobacteria	Emcibacterales	Emcibacteraceae	Emcibacter	NA	OTU95	0	0	0	0	0	0	0	0	0	0	0	0	0	0	0	0	0	0	0	0	0	0	0	0	0	0	0	0	0	0	0	0	0	0	0	0	0	0	0	0	0	0	0
Proteobacteria	Alphaproteobacteria	Rhizobiales	Hyphomicrobiaceae	NA	NA	OTU68	0.00429853	0.0022779	0.00362084	0.00197263	0.0015911	0.00143092	0.00267024	0.0031909	0.000826816	0.00310781	0.00377896	0.00353151	0.000949882	0	0.00122203	0.00335305	0.00365419	0.00134435	0.00368406	0.00062297	0.000439809	0.00138445	0.000464536	0.00196015	0	0	0.000548913	0.000798663	0.000649562	0	0.00298769	0.00191696	0.00225515	0.0030402	0.00319719	0.00241887	0.0024544	0.00234862	0.00308313	0	0.000266068	0	0.00211175
Proteobacteria	Alphaproteobacteria	Rhizobiales	Rhodobiaceae	NA	NA	OTU73	0.00302917	0.00262253	0.00389633	0.00163923	0.0017412	0.00167926	0.00225115	0.00288476	0.00128492	0.00184387	0.00233675	0.0028177	0.00107653	0.000947103	0.00122203	0.00295702	0.00289815	0.00227884	0	0.0010012	0.000753958	0.000943253	0.00101617	0	0.00101034	0.000394379	0.000754756	0.000814963	0.000660388	0.000616126	0.00221753	0.00205042	0.00229321	0.00196142	0.00204987	0.00230688	0.00271701	0.00296024	0.00285044	0.000381407	0.000709513	0.000692459	0.00167532
Proteobacteria	Alphaproteobacteria	Rhodospirillales	Rhodospirillaceae	NA	NA	OTU3	0.00216369	0.00133648	0.00143653	0.0351879	0.0444507	0.0333132	0.00407122	0.00330865	0.00860335	0.00206691	0.00155175	0.00127736	0.0277728	0.03492	0.0274995	0.00191414	0.00137462	0.00365598	0.0228411	0.0339519	0.0352318	0.0331812	0.031182	0.0396058	0.0536951	0.0402889	0.045354	0.0304796	0.0147126	0.0383504	0.00150048	0.00348208	0.00183647	0.00128893	0.00152975	0.00116464	0.00122215	0.00119878	0.00132827	0.00850169	0.0101993	0.00939287	0.0160634
Proteobacteria	Alphaproteobacteria	Rhodospirillales	Rhodospirillaceae	NA	NA	OTU9	0.00584196	0.00574099	0.00348309	0.00773772	0.0121984	0.0201866	0.00535246	0.00429771	0.00882682	0.00492193	0.00509338	0.00520334	0.00907364	0.0101463	0.00698969	0.00366987	0.00379165	0.00442652	0.0114943	0.00889957	0.00747675	0.00944774	0.00930523	0.0222598	0.0152837	0.0180377	0.0136714	0.00918463	0.0101981	0.0121582	0.00373129	0.00550824	0.00893494	0.00418902	0.00468105	0.00474815	0.00346444	0.00352294	0.00446957	0.00337115	0.00403536	0.00507059	0.00561727
Proteobacteria	Alphaproteobacteria	Rhodospirillales	Rhodospirillaceae	NA	NA	OTU16	0.0019329	0.0015214	0.00238109	0.00730708	0.00882609	0.00892847	0.0058434	0.00267282	0.00795531	0.00330112	0.00230024	0.00208509	0.00705627	0.00755051	0.00620354	0.00178213	0.00128298	0.00227884	0.0103154	0.00945579	0.0122675	0.00625285	0.00891328	0.0250792	0.00843177	0.00724412	0.00934868	0.00826372	0.00900725	0.00794118	0.00225737	0.00333649	0.00486236	0.00172324	0.00174392	0.00197093	0.00166657	0.00185933	0.0012604	0.0046261	0.00475965	0.00584123	0.00406865
Proteobacteria	Alphaproteobacteria	Rhodospirillales	Rhodospirillaceae	NA	NA	OTU46	0.00377925	0.00387496	0.00415215	0.00362576	0.00209144	0.00225872	0.00528061	0.00529854	0.00191061	0.00319703	0.00363291	0.00377571	0.00176407	0.00214852	0.0017591	0.00294382	0.00313871	0.00191816	0.00442087	0.00281449	0.00248178	0.000502054	0.000682287	0.000510177	0.00191047	0.000913299	0.000720449	0.00137729	0.00238173	0.00088996	0.0040367	0.00242654	0.00215999	0.00285806	0.00391617	0.00376268	0.00391895	0.00358818	0.00490586	0.00063978	0.000546917	0.00068129	0.00161901
Proteobacteria	Alphaproteobacteria	Rhodospirillales	Rhodospirillaceae	NA	NA	OTU65	0.0035196	0.00433726	0.00407344	0.00293117	0.00144099	0.00286184	0.00415504	0.00506305	0.00153073	0.00350929	0.00363291	0.00411383	0.0014203	0.00125403	0.000918467	0.00281181	0.00341363	0.00183619	0.00221043	0.00111245	0.000895325	0.000654191	0.000450019	0.000510177	0.000642945	0.000352865	0.00053176	0.000806813	0.000931038	0.000506593	0.00312048	0.00154085	0.00114185	0.0019334	0.00354903	0.00358351	0.00318163	0.00315596	0.00358729	0.000381407	0.000413883	0.000435579	0.00166125
Proteobacteria	Alphaproteobacteria	Rhodospirillales	Rhodospirillaceae	NA	NA	OTU76	0.000620258	0.000571577	0.000629711	0.00251441	0.00293202	0.00360686	0.000742399	0.000482756	0.00150838	0.000475836	0.000584187	0	0.00276823	0.00271854	0.00139327	0.000752455	0.000481116	0.00198374	0.00515768	0.00690829	0.00307866	0	0.00169846	0	0.00584162	0.00998402	0.0143747	0.00166252	0.00179712	0.00245081	0.00058426	0.00165004	0.000789777	0.000560405	0.000489521	0.000470335	0.00051512	0.000407747	0.00052355	0.00378946	0.00458227	0.00399839	0.00147823
Proteobacteria	Betaproteobacteria	Nitrosomonadales	Nitrosomonadaceae	Nitrosomonas	NA	OTU75	0.0017021	0.0031857	0.0042899	0.00245885	0.00172119	0.001833	0.00520877	0.00572243	0.00194413	0.0044461	0.00394326	0.00462102	0.000967975	0.00129788	0.0012843	0.00227057	0.00253159	0.0029838	0	0.00130156	0	0	0	0	0.0023146	0	0	0	0	0	0.00318687	0.000545971	0.000656561	0.00218558	0.00315129	0.00349392	0.00290891	0.00310703	0.00285044	0	0	0	0.00128113
Proteobacteria	Deltaproteobacteria	Desulfurellales	Desulfurellaceae	H16	NA	OTU55	0.00106742	0	0	0.00256998	0.00320221	0.00206951	0.00123334	0	0.0021676	0	0	0	0.00358241	0.00331486	0.00349484	0.00110888	0.000630033	0.00186898	0.00751547	0.00421617	0.00942448	0.00523353	0.00801324	0.00972021	0.00549259	0.00529298	0.00336209	0.00420521	0.0042438	0.00420335	0.000942782	0.00235374	0.00157955	0.00130294	0.000917852	0	0	0.000489297	0	0.00233766	0.00397623	0.00346229	0.0020836
Proteobacteria	Deltaproteobacteria	Desulfurellales	Desulfurellaceae	H16	NA	OTU79	0.002582	0.0028747	0.00293209	0.00197263	0.000520359	0.00173839	0.00290973	0.0018957	0.00153073	0.00358364	0.00326779	0.00418897	0.00143839	0.00133296	0.00116754	0.00216496	0.00231394	0.00181979	0.00618921	0.00172429	0.00179065	0.000760688	0.000987138	0	0.000845014	0	0	0.00140174	0.00219768	0.000506593	0.00304081	0.0013346	0.0013607	0.00240974	0.00327367	0.00326995	0.00240389	0.00243833	0.00233658	0.000701297	0.00101993	0.00145193	0.00118258
Proteobacteria	Deltaproteobacteria	Desulfurellales	Desulfurellaceae	H16	NA	OTU84	0.0016444	0.00189125	0.00139717	0.000902966	0.0013109	0.000863282	0.00088609	0.00167198	0.00242458	0.00190335	0.00231849	0	0.00174597	0.0012365	0.00134657	0.00116169	0.00143189	0.00173782	0	0.00133494	0.00135084	0.00438156	0.00538571	0.00257773	0	0	0.00113213	0.00155658	0.00154812	0.00173884	0.000942782	0.00106768	0.00196968	0.00218558	0.0012391	0.00183655	0.00127265	0.00101121	0.00135735	0.00424469	0.00143381	0.00177582	0.00126705
Proteobacteria	Deltaproteobacteria	Myxococcales	Sandaracinaceae	NA	NA	OTU64	0.00313014	0.00274862	0.00432926	0.00168091	0.00115079	0.00075685	0.00251458	0.00261395	0.00143017	0.00221561	0.00230024	0.00202874	0.000470418	0	0.000404748	0.00339265	0.00253159	0.00304938	0.00501032	0.00082321	0	0.00109539	0	0	0	0.000290595	0	0.000399332	0	0.000232759	0.00294785	0.00200189	0.00174131	0.00326436	0.0024935	0.00306838	0.00314122	0.00318043	0.0033449	0.000233766	0	0.000201036	0.00318171
Proteobacteria	Deltaproteobacteria	NB1-j	NA	NA	NA	OTU33	0.0026974	0.00261413	0.00472283	0.00316733	0.00207143	0.00314566	0.003245	0.00377963	0.00243575	0.00472862	0.00571408	0.00494036	0.00296725	0.00215729	0.00183693	0.00492396	0.00415822	0.00554135	0	0.0030036	0.00191631	0	0	0	0	0	0	0.00431115	0.00415719	0.00217698	0.00432883	0.00337289	0.00227418	0.00488953	0.00439039	0.00645031	0.00283821	0.0024791	0.0044017	0	0	0	0.00374484
Proteobacteria	Deltaproteobacteria	NB1-j	NA	NA	NA	OTU57	0.00350518	0.00343787	0.0042899	0.00177815	0.00100069	0.00163196	0.00370002	0.0031909	0.00150838	0.00289963	0.00385198	0.00351273	0.00159218	0.00156097	0.00157229	0.00328704	0.00284088	0.00247557	0	0.00144618	0.00098957	0.00130838	0	0	0.000900123	0.00118314	0.000737602	0.00159733	0.0018296	0.000862577	0.00308064	0.00169858	0.00232175	0.00273197	0.00324308	0.00631593	0.00299982	0.00293578	0.0031413	0	0	0.000402073	0.0022103
Proteobacteria	Deltaproteobacteria	NB1-j	NA	NA	NA	OTU83	0.00274067	0.00289151	0.0032863	0.00150031	0.00119082	0.00121806	0.00340067	0.00284944	0.000972067	0.00318216	0.00293919	0.00276134	0.000588022	0.000815561	0.00112084	0.002759	0.00253159	0.00122959	0.013852	0.00111245	0.00223046	0	0.000871004	0	0	0.000975569	0.000737602	0.00165437	0.00189455	0.000848885	0.00338605	0.00138313	0.00154149	0.00273197	0.00230993	0.00297879	0.0025655	0.00260958	0.00250141	0	0	0	0.00194281
Proteobacteria	Deltaproteobacteria	NB1-j	NA	NA	NA	OTU88	0.00262528	0.0019753	0.00367987	0.00197263	0	0.00248341	0.00262235	0.00269637	0.00164246	0.00339033	0.00354163	0.00343759	0.00104939	0.00158727	0.000630473	0.00331344	0.00242849	0.00203292	0	0.00260312	0	0	0	0	0	0	0	0.00117355	0.00164556	0	0.00270884	0.00196549	0.00104669	0.00257786	0.00328897	0.00423302	0.00277761	0.00243833	0.00270501	0	0	0	0
Proteobacteria	Deltaproteobacteria	NB1-j	NA	NA	NA	OTU94	0.00253873	0.00282427	0.00336502	0.00168091	0.000900621	0.00143092	0.00295762	0.00275524	0.00138547	0.0029145	0.00217244	0.00285526	0.000913696	0.00102603	0.000934034	0.00187454	0.00231394	0.00232802	0	0.00120144	0.000895325	0.00073026	0	0	0.000881753	0	0	0.000676419	0.000757822	0	0.00317359	0.000897819	0.000761231	0.00137299	0.00333486	0.00313557	0.00172717	0.00156575	0.0020942	0	0	0.000446748	0.00250595
Proteobacteria	Deltaproteobacteria	Syntrophobacterales	Syntrophobacteraceae	NA	NA	OTU38	0.00278395	0.00107591	0.0018301	0.000694589	0.000700483	0.00101702	0.000922012	0.00116568	0.000458101	0.000773234	0.00109535	0.00161548	0.000524697	0.000570015	0.000412532	0.0027722	0.00270341	0.00290183	0	0	0.000581176	0	0.000725837	0.000537028	0.000514356	0.000664217	0	0.000782364	0.000779474	0.000561359	0.00175278	0.00218388	0.00576632	0.00610841	0.001851	0.00208291	0.00211098	0.00282977	0.00260805	0	0.00048779	0.000268049	0.00520899
Proteobacteria	Gammaproteobacteria	NA	NA	NA	NA	OTU114	0.00259643	0.00259732	0.00306984	0.00163923	0.000920635	0.00112345	0.00238286	0.00230781	0.00150838	0.00228996	0.00217244	0.00251714	0.000705627	0.00119265	0.000902899	0.00232337	0.00224521	0.000868909	0.0104627	0.00175766	0.000785373	0.00060855	0.000551636	0	0.000936863	0	0.000411685	0.000448229	0	0.000698276	0.00221753	0.0012982	0.000856384	0.00173725	0.00253939	0.00271003	0.00195948	0.00189195	0.00201664	0.0003568	0	0	0.000915093
Proteobacteria	Gammaproteobacteria	Xanthomonadales	JTB255_marine_benthic_group	NA	NA	OTU4	0.017699	0.0150712	0.0122597	0.0140029	0.00865597	0.00907038	0.0115671	0.0114095	0.0103575	0.00924907	0.010278	0.00939232	0.0124751	0.0125053	0.0113174	0.0175309	0.0170109	0.0131648	0.0249042	0.0127709	0.0137597	0.00360566	0.00299045	0.00539713	0.00929515	0.00626855	0.00277887	0.0174321	0.016304	0.0114189	0.00896307	0.0121933	0.0278801	0.0183392	0.0109071	0.0102578	0.0146355	0.0151519	0.0126719	0.00424469	0.00495181	0.00462384	0.0133463
Proteobacteria	Gammaproteobacteria	Xanthomonadales	JTB255_marine_benthic_group	NA	NA	OTU17	0.00874131	0.00781716	0.0091308	0.00559839	0.0034724	0.00603115	0.00698095	0.00831283	0.00448045	0.00795539	0.0100042	0.0105757	0.00248779	0.00293777	0.0028021	0.00788098	0.00718238	0.00721359	0.0222517	0.00378232	0.00265456	0.00167351	0.000958105	0	0.0038393	0.00184735	0	0.00280347	0.00278229	0.00321755	0.00681193	0.0062726	0.00464351	0.00686496	0.0068533	0.0073014	0.00732279	0.00639348	0.00634077	0.000602869	0	0.000781808	0.00405457
Proteobacteria	Gammaproteobacteria	Xanthomonadales	JTB255_marine_benthic_group	NA	NA	OTU22	0.00858264	0.00962436	0.00761556	0.0038897	0.00245169	0.00409172	0.00840588	0.00845412	0.00307263	0.00881784	0.0098399	0.0111956	0.00172788	0.002701	0.00228838	0.00792058	0.00774368	0.00481999	0.0100206	0.00343746	0.0023247	0.00120189	0.000812937	0.00365179	0	0.00122465	0.000617527	0.001035	0.00122334	0.00154716	0.00707751	0.00508359	0.00324475	0.0067809	0.0074652	0.00846604	0.00678747	0.00680938	0.00864827	0.000442924	0.00057648	0.000614278	0.00259042
Proteobacteria	Gammaproteobacteria	Xanthomonadales	JTB255_marine_benthic_group	NA	NA	OTU59	0.00314456	0.00349671	0.00373891	0.00272279	0.00150104	0.0027081	0.00313724	0.00223716	0.00192179	0.00264684	0.00308524	0.0030619	0.00275014	0.00280623	0.00225725	0.00289101	0.00292106	0.00224605	0.00854701	0.00224714	0.00364413	0	0	0	0.00135937	0.000851028	0	0.00270568	0.00268485	0.000821501	0.00212458	0.00262066	0.00158907	0.00239573	0.00368671	0.00306838	0.0024847	0.00185933	0.00182273	0	0	0	0.00135152
Proteobacteria	Gammaproteobacteria	Xanthomonadales	JTB255_marine_benthic_group	NA	NA	OTU63	0.00141361	0.00134489	0.00153492	0.00225047	0.00251173	0.0022942	0.00165244	0.00197812	0.000681564	0.00236431	0.00198989	0.00165305	0.00616067	0.00641048	0.00531621	0.00154451	0.00126007	0.00114762	0.00574713	0.00117919	0.000958155	0.00101932	0.000508086	0.000349068	0.0018921	0.001536	0	0.00588403	0.00452528	0.00799595	0.00140753	0.000946349	0.00107524	0.00116284	0.00159094	0.00165737	0.00117165	0.00124771	0.00128948	0.00039371	0.00067995	0.000625447	0.0016894
Proteobacteria	Gammaproteobacteria	Xanthomonadales	JTB255_marine_benthic_group	NA	NA	OTU85	0.0034619	0.00361439	0.00316823	0.00191707	0.00115079	0.00240063	0.00302947	0.00360301	0.00165363	0.00472862	0.00399803	0.00640556	0.000578976	0.00133296	0.00116754	0.00283821	0.00247431	0.00108204	0.00442087	0.000912206	0.000361272	0	0	0	0.000440877	0.00116238	0.00205842	0	0.0010826	0	0.0019254	0.00128606	0.000799292	0.00179329	0.00240171	0.00347152	0.00276751	0.00260143	0.00254988	0	0	0	0.00094325
Proteobacteria	Gammaproteobacteria	Xanthomonadales	NA	NA	NA	OTU30	0.00660647	0.00610243	0.00714328	0.0038897	0.00226156	0.0037133	0.00535246	0.00634648	0.00299441	0.00483271	0.00536722	0.00576688	0.00222544	0.0018679	0.00176688	0.00594044	0.00454769	0.0029838	0.0106101	0.00224714	0.002309	0.000578123	0.000290335	0	0.00119404	0.000498163	0.00130367	0.00158103	0.00202447	0.00106795	0.00533801	0.0030453	0.00341602	0.00444121	0.00532354	0.00564402	0.00540371	0.00507238	0.00561362	0.000344497	0.000591261	0.000670122	0.00373077
Proteobacteria	Gammaproteobacteria	Xanthomonadales	NA	NA	NA	OTU90	0.00284165	0.0021182	0.00360116	0.00213933	0.000980677	0.00231785	0.00338869	0.00349704	0.00202235	0.00240892	0.00272012	0.00321217	0.00100416	0.000938333	0.00110527	0.00264019	0.00287524	0.00168864	0	0.00114582	0	0.000669405	0.000275818	0	0.000991972	0	0	0.000537875	0.000768648	0.000588743	0.00288146	0.00212322	0.00155101	0.00182131	0.00191219	0.00376268	0.00221199	0.00243017	0.00270501	0.000159945	0	0	0.00170348
Thaumarchaeota	Marine_Group_I	NA	NA	NA	NA	OTU18	0.000879901	0.000840555	0.000787138	0.0110579	0.0157208	0.00626766	0.00666962	0.00229604	0.0195196	0.00113011	0.000748489	0.000751385	0.0171793	0.010918	0.00988519	0.000435632	0.000572757	0.000524625	0.00884173	0.00829885	0.012189	0.0120949	0.0061551	0.0159497	0.00940537	0.00354941	0.00267595	0.0117925	0.0134892	0.0115284	0.000517866	0.000291184	0.000342554	0.000434314	0.000718984	0.000671908	0.000686827	0.000848114	0.000407206	0.00244839	0.000458227	0.0011057	0.000788388
Thaumarchaeota	Marine_Group_I	NA	NA	NA	NA	OTU20	0.00415429	0.00886786	0.0035618	0.00887685	0.00367253	0.00730833	0.00956737	0.00850122	0.00417877	0.0053829	0.00531245	0.00634921	0.00979736	0.00871685	0.00811831	0.00343225	0.00476534	0.00250836	0.0159151	0.00962266	0.00771236	0	0.00129199	0.0010472	0.00332494	0.00220022	0	0.0100974	0.0155353	0.00698276	0.00217769	0.00198976	0.00159858	0.00245177	0.00590485	0.00445699	0.00575723	0.00447706	0.00250141	0	0.000369538	0	0.000788388
Thaumarchaeota	Marine_Group_I	NA	NA	NA	NA	OTU26	0.000504861	0.000773311	0.000806817	0.00640411	0.00572395	0.00520334	0.00164046	0.00135407	0.00224581	0.000951673	0.000602443	0.000732601	0.0112267	0.0102077	0.011761	0	0.000389475	0	0	0.00836559	0.0071469	0.00251027	0.0136603	0.00322217	0.0176167	0.0177263	0.0121962	0.00947802	0.00862834	0.0289579	0.00130131	0	0.0002474	0	0.000734282	0.000739098	0.000595923	0.000644241	0.000436292	0	0	0	0
Thaumarchaeota	Marine_Group_I	NA	NA	NA	NA	OTU31	0.00540923	0.00622851	0.00545093	0.00366743	0.00175121	0.00280271	0.00531654	0.00605211	0.00177654	0.00533829	0.00571408	0.00578567	0.0023159	0.00181528	0.00182137	0.00465994	0.00466224	0.00204931	0	0.00230276	0.00224617	0.0013236	0.00105972	0	0.00123078	0	0.000806216	0.00133654	0.00230594	0.0019716	0.00650653	0.00359127	0.00198871	0.00312426	0.00666973	0.00748057	0.00625215	0.00482773	0.00458591	0.0003568	0	0	0.00180203
Thaumarchaeota	Marine_Group_I	NA	NA	NA	NA	OTU35	0	0.000655633	0	0.00525109	0.00534369	0.003394	0.00088609	0.000765345	0.00168715	0	0	0.00110829	0.0150805	0.015101	0.0118934	0	0	0	0	0.00428292	0.00722543	0.00187129	0.00126296	0	0.00270037	0.00257384	0.00241865	0.0150931	0.0137382	0.0157865	0	0	0	0	0.00100964	0	0.000565622	0	0	0	0	0	0
Thaumarchaeota	Marine_Group_I	NA	NA	NA	NA	OTU36	0.00125494	0.000638822	0.00122006	0.00462596	0.00531367	0.00554629	0.00158059	0.00118923	0.00464804	0.000907063	0	0	0.00864845	0.00616494	0.00642148	0.000990073	0.000561302	0	0	0.00571797	0.00603167	0.00712004	0.00557443	0.00977391	0.0111138	0.0245553	0.0115443	0.00628336	0.00671214	0.00837931	0	0	0	0	0	0.00109745	0.000545421	0.00070948	0.000639895	0.00139029	0.0027198	0.000457916	0
Thaumarchaeota	Marine_Group_I	NA	NA	NA	NA	OTU37	0.00154343	0.000596794	0	0.00494547	0.00819566	0.00365417	0.0014369	0.00114213	0.00316201	0.00150186	0.0017343	0	0.0052922	0.00360425	0.00464682	0.00143891	0.00124861	0.00134435	0.0175361	0.00709741	0.0113251	0.0044272	0.00672125	0.00588046	0.0149898	0.0202586	0.0191605	0.00488978	0.00627909	0.00651724	0	0.000873553	0	0.00114883	0.0018663	0	0	0.0007421	0	0.000935062	0.00128599	0.000882327	0
Thaumarchaeota	Marine_Group_I	NA	NA	NA	NA	OTU40	0	0.000689255	0	0.00951587	0.0146401	0.00923594	0.00120939	0.00105971	0.00132961	0.000609665	0.00151523	0.00107072	0.00907364	0.00776098	0.00804047	0	0.000458206	0	0.0119363	0.00615183	0.00766524	0.00100411	0.00107424	0	0.00371071	0.00298898	0.00319056	0.00835337	0.00789217	0.0107069	0.000809996	0.000752226	0.000532861	0.000966698	0.000657794	0.000604717	0.000535321	0.000546381	0.00039751	0	0	0	0
Thaumarchaeota	Marine_Group_I	NA	NA	NA	NA	OTU43	0.00390907	0.007876	0.00318791	0.00382024	0.00156108	0.00325209	0.008813	0.00734731	0.0029162	0.0125056	0.00898187	0.00788955	0.00235209	0.00232391	0.00222611	0.00341905	0.00420404	0.0011968	0	0.00269212	0.00136655	0.000319489	0	0	0.00191047	0.000684974	0	0.0010676	0.0016239	0.000931035	0.00124819	0.00101915	0.000942023	0.00131695	0.00536944	0.00414343	0.00466638	0.00472171	0.00222994	0.000270676	0	0	0
Thaumarchaeota	Marine_Group_I	NA	NA	NA	NA	OTU45	0.00141361	0.00265615	0.00104296	0.00814058	0.00346239	0.00547534	0.00311329	0.0025904	0.00224581	0.00227509	0.00266535	0.00165305	0.00986973	0.00762944	0.00689628	0.000871264	0.000882046	0	0	0.00581809	0.0102413	0.003986	0	0	0.00205742	0	0	0.00667454	0.0109018	0.00305325	0.000809996	0	0.000475769	0	0.00140737	0.00134382	0.00147466	0.0012314	0.000678676	0	0	0.000323892	0
Thaumarchaeota	Marine_Group_I	NA	NA	NA	NA	OTU49	0.00226466	0.00255529	0.00371923	0.00515385	0.00616425	0.00701269	0.00335277	0.00415641	0.00246927	0.001829	0.00242803	0.00189725	0.00551836	0.00466536	0.00393073	0.00174253	0.00156936	0.000622992	0.00486295	0.0035487	0.0067385	0.000654191	0.00230816	0.000805542	0.000477616	0	0.000480299	0.00352064	0.00610588	0.00432657	0.0023636	0.000800757	0.000894446	0.00165319	0.00315129	0.00342673	0.0026362	0.00223445	0.00202633	0	0.000532135	0	0.000267489
Thaumarchaeota	Marine_Group_I	NA	NA	NA	NA	OTU53	0.00413986	0.00258891	0.00464412	0.00400083	0.00245169	0.00331122	0.00423886	0.00353236	0.00197765	0.00362825	0.00388849	0.00527848	0.00135697	0.00116634	0.00144775	0.00311543	0.00339072	0	0	0.00298136	0.00199485	0	0	0	0	0.00155676	0.000994905	0.00125504	0.00172134	0.00157454	0.00265573	0.00346995	0.00154149	0.0042871	0.00673092	0.0079733	0.00406036	0.00294393	0.00294739	0.000615173	0.000975581	0.000692459	0.00173164
Thaumarchaeota	Marine_Group_I	NA	NA	NA	NA	OTU66	0.0037504	0.00390858	0.00330598	0.00344516	0.00124086	0.00221142	0.00426281	0.00440368	0.00195531	0.00237918	0.00381547	0.00456467	0.00208069	0.00154343	0.00169683	0.00282501	0.00287524	0.00168864	0.00722075	0.00255863	0	0	0	0	0	0	0	0.000717167	0.00152647	0	0.00399687	0.00166218	0.00140828	0.00186335	0.00292183	0.00430021	0.00294932	0.00316412	0.00273409	0	0	0	0
Thaumarchaeota	Marine_Group_I	NA	NA	NA	NA	OTU67	0	0.000958233	0.00120039	0.00516774	0.00495342	0.00294462	0.0019039	0.00146004	0.00297207	0	0	0.00180332	0.00436946	0.00289392	0.00330025	0	0	0	0	0.00520625	0.00851345	0.0118972	0.00256946	0.0037592	0.00777045	0.00757623	0.00341355	0.00385477	0.00481758	0.00387475	0	0	0.000589954	0	0	0.00129902	0.00153526	0.000668705	0.000872583	0.000688993	0	0	0
Thaumarchaeota	Marine_Group_I	NA	NA	NA	NA	OTU99	0	0.000311005	0	0.00290338	0.00645445	0.000733199	0.000694503	0	0.00173184	0	0.00198989	0.00101437	0.0010313	0.0011488	0.00111306	0	0	0	0	0.00475014	0.00540337	0.00617678	0.00616961	0.0111702	0.00501497	0.00263611	0.00421977	0.00409111	0.0028689	0.00879007	0	0	0	0	0	0	0	0.000497452	0.000882279	0	0	0	0
Thaumarchaeota	Marine_Group_I	NA	NA	NA	NA	OTU108	0.00268298	0.00312686	0.00318791	0.00282003	0.00135093	0.00130084	0.0033408	0.00274347	0.000960894	0.00187361	0.0021907	0.00204753	0.000977022	0.000850638	0.000778362	0.00178213	0.00184428	0.00283625	0.00604185	0.00149068	0	0	0.00124844	0	0	0	0	0.000497127	0.000887734	0.000602434	0.00219097	0	0.000732684	0	0.00328897	0.00342673	0.002515	0.00216922	0.00219115	0	0	0	0
Thaumarchaeota	Marine_Group_I	Unknown_Order	Unknown_Family	Candidatus_Nitrosopumilus	NA	OTU5	0.0223293	0.0289319	0.0456343	0.00637633	0.00375259	0.0103594	0.0345814	0.0344523	0.00567598	0.0418141	0.0367307	0.0452146	0.00431518	0.00349902	0.00453006	0.0177553	0.0170223	0.00541019	0.00397878	0.00412717	0.0025289	0.00345352	0.00375984	0.00179904	0.0023146	0.00120389	0.00228142	0.0022004	0.00203529	0.00243712	0.0127342	0.0036762	0.00413919	0.0131275	0.0188007	0.0225761	0.0237359	0.0257778	0.0203797	0.000627476	0.000812984	0	0.00140784
Thaumarchaeota	Marine_Group_I	Unknown_Order	Unknown_Family	Candidatus_Nitrosopumilus	NA	OTU11	0.00967891	0.0136926	0.0118268	0.0135584	0.00696481	0.0113409	0.0138781	0.0141177	0.00696089	0.00905576	0.0103511	0.0143702	0.00875701	0.00694542	0.00695077	0.00844862	0.00681581	0.00345924	0.0119363	0.00984515	0.00391116	0.00381865	0.00261301	0.00142312	0.00273711	0.00145298	0.00154382	0.00308871	0.00507741	0.00336816	0.00497948	0.00220815	0.00287365	0.00407694	0.0104329	0.00972026	0.010969	0.010055	0.00683524	0.000430621	0.000620824	0.000547266	0.00201321
Thaumarchaeota	Marine_Group_I	Unknown_Order	Unknown_Family	Candidatus_Nitrosopumilus	NA	OTU14	0.00255315	0.00179038	0.00230238	0.00526499	0.00620428	0.00205769	0.00423886	0.00231958	0.00235754	0.00267658	0.00215419	0.00351273	0.000913696	0.00180651	0.00115198	0	0.00135171	0	0	0.00628532	0.00402111	0.0723414	0.102837	0.0818162	0.00371071	0.00292671	0.00264165	0.00145878	0.0016239	0.00110903	0	0	0.000551892	0	0.00238642	0.00138861	0.00192918	0.00198165	0.00150278	0	0	0.000714796	0
Thaumarchaeota	Marine_Group_I	Unknown_Order	Unknown_Family	Candidatus_Nitrosopumilus	NA	OTU19	0.00450048	0.00436248	0.00637582	0.0158227	0.0162412	0.014664	0.00845377	0.00924301	0.0166704	0.00713755	0.00551326	0.00687518	0.00829564	0.00628771	0.00651489	0.00392069	0.00340218	0.00563971	0.0156204	0.00548436	0.00260744	0.00798722	0.00272915	0	0.00123078	0.00141146	0.000600374	0.00160548	0.00283642	0.00295741	0.0044749	0.00330009	0.00200775	0.00350253	0.00576717	0.00564402	0.00345434	0.00349032	0.00267592	0	0	0	0.00135152
Thaumarchaeota	Marine_Group_I	Unknown_Order	Unknown_Family	Candidatus_Nitrosopumilus	NA	OTU27	0.00608718	0.00442973	0.00604129	0.00420921	0.00452312	0.00311018	0.00528061	0.00467449	0.00812291	0.0075539	0.00498384	0.00760778	0.00174597	0.00192928	0.00161899	0.00256099	0.00206193	0.00255754	0	0.0026365	0.00111523	0.00474669	0.00306303	0.0029268	0.0257729	0.0150694	0.0393502	0.000920908	0.000974342	0.00101319	0.00177934	0	0.00112282	0.00256385	0.00673092	0.00734619	0.00472699	0.00419164	0.00375211	0	0	0	0
Thaumarchaeota	Marine_Group_I	Unknown_Order	Unknown_Family	Candidatus_Nitrosopumilus	NA	OTU50	0.00285607	0.00601837	0.00287305	0.00572341	0.00341235	0.00558177	0.0055201	0.007677	0.0103128	0.00645353	0.00527594	0.00533484	0.00347386	0.0024116	0.00235065	0.00220456	0.00294397	0.00111483	0	0.00308148	0.000848203	0.00234292	0.00103069	0.001987	0.002682	0.000934056	0.000651835	0.000456379	0	0	0.00147393	0	0.000513831	0.00149908	0.003702	0.00304598	0.00349474	0.00293578	0.00182273	0	0	0	0
Thaumarchaeota	Marine_Group_I	Unknown_Order	Unknown_Family	Candidatus_Nitrosopumilus	NA	OTU61	0.0028705	0.00477435	0.00338469	0.00607071	0.00244168	0.00316931	0.00476573	0.00529854	0.00223464	0.00273606	0.00255582	0.00385085	0.00379048	0.00317455	0.00291886	0.00244218	0.00200465	0.00106564	0	0.00288124	0.00141367	0.00109539	0.000696803	0	0.00113893	0	0	0.00175217	0.00349681	0.00108164	0.00197852	0.000727961	0.001237	0.00142903	0.00335016	0.00309077	0.00317152	0.00302548	0.00216207	0	0	0	0
[truncated: 11 more columns]
