# Supplementary material for: Sediment Microbial Communities Influenced by Cool Hydrothermal Fluid Migration
Source: Front Microbiol. 2018 Jun 13;9:1249. doi: 10.3389/fmicb.2018.01249 (PMC6008377; doi:10.3389/fmicb.2018.01249)
Supplement: TABLE S5 — Alpha diversity measures for each replicate. [file Table_5.XLSX]

## Sheet: Sheet1
Sample	Observed	Chao1	ACE	Shannon	Simpson	InvSimpson	Fisher
PC09D1	1437	1437	1437	6.48095	0.994699	188.642	251.64
PC09D2	1500	1500	1500	6.51767	0.994548	183.411	257.3
PC09D3	1184	1184	1184	6.25312	0.991679	120.182	208.35
PC09S1	1233	1233	1233	6.33462	0.9944	178.581	213.017
PC09S2	1758	1758	1758	6.66529	0.996605	294.557	292.479
PC09S3	1079	1079	1079	6.3117	0.995191	207.94	193.573
PC11D1	1401	1401	1401	6.36168	0.992233	128.752	247.376
PC11D2	1534	1534	1534	6.38817	0.991264	114.47	266.629
PC11D3	1594	1594	1594	6.37998	0.991475	117.301	280.818
PC11S1	1347	1347	1347	6.36589	0.99248	132.977	235.621
PC11S2	1220	1220	1220	6.39506	0.995109	204.475	212.906
PC11S3	924	924	924	6.20115	0.994818	192.992	164.845
PC13D1	2130	2130	2130	6.73038	0.994368	177.557	365.614
PC13D2	2077	2077	2077	6.74219	0.994621	185.918	358.951
PC13D3	2073	2073	2073	6.74723	0.994251	173.945	357.185
PC13S1	1691	1691	1691	6.56052	0.994569	184.12	289.704
PC13S2	1920	1920	1920	6.67165	0.994991	199.644	323.157
PC13S3	1775	1775	1775	6.65434	0.995112	204.583	304.569
PC147D1	193	193	193	4.64086	0.976663	42.8497	36.9919
PC147D2	1465	1465	1465	6.36102	0.995274	211.584	248.586
PC147D3	986	986	986	6.00979	0.993997	166.578	165.59
PC147S1	1221	1221	1221	6.31311	0.995634	229.067	208.885
PC147S2	1358	1358	1358	6.2385	0.994346	176.858	222.232
PC147S3	1403	1403	1403	6.41103	0.995575	225.991	238.937
PC16D1	1934	1934	1934	6.40462	0.989163	92.2781	348.58
PC16D2	1505	1505	1505	6.5481	0.994316	175.921	274.934
PC16D3	1510	1510	1510	6.57957	0.995854	241.222	263.164
PC16S1	1318	1318	1318	6.39444	0.993445	152.547	232.421
PC16S2	1110	1110	1110	6.20616	0.991935	123.996	197.406
PC16S3	1679	1679	1679	6.53708	0.993602	156.288	293.575
PC177D1	1308	1308	1308	6.08275	0.991076	112.054	221.377
PC177D2	1274	1274	1274	6.19002	0.990603	106.415	222.752
PC177D3	1522	1522	1522	6.30098	0.991005	111.168	260.495
PC177S1	1408	1408	1408	6.51787	0.995386	216.72	245.807
PC177S2	1635	1635	1635	6.56221	0.993879	163.366	289.047
PC177S3	1645	1645	1645	6.40891	0.99164	119.623	276.855
PC179D1	901	901	901	5.79003	0.990113	101.14	153.368
PC179D2	702	702	702	5.52968	0.98843	86.4273	116.467
PC179D3	720	720	720	5.37501	0.983646	61.1482	115.671
PC179S1	1154	1154	1154	6.36521	0.995605	227.536	197.895
PC179S2	1010	1010	1010	6.28376	0.99573	234.205	175.81
PC179S3	975	975	975	6.22348	0.995097	203.965	169.479
PC1810D1	1704	1704	1704	6.41037	0.995246	210.359	280.038
PC1810D2	1502	1502	1502	6.42069	0.995553	224.852	254.747
PC1810D3	943	943	943	5.81785	0.992241	128.879	152.794
PC1810S1	1545	1545	1545	6.3392	0.995263	211.113	254.229
PC1810S2	1631	1631	1631	6.4309	0.995393	217.044	269.602
PC1810S3	1930	1930	1930	6.58377	0.99596	247.506	322.151
PC187D1	904	904	904	5.56503	0.985579	69.343	148.283
PC187D2	838	838	838	5.31967	0.978491	46.4926	134.241
PC187D3	339	339	339	5.05919	0.983899	62.1078	51.4772
PC187S1	1362	1362	1362	6.52168	0.996433	280.337	231.142
PC187S2	1378	1378	1378	6.54189	0.996498	285.545	233.613
PC187S3	1358	1358	1358	6.3454	0.995404	217.558	227.128
